# Supplementary material for: Positive Interventional Effect of Engineered Butyrate-Producing Bacteria on Metabolic Disorders and Intestinal Flora Disruption in Obese Mice
Source: Microbiol Spectr. 2022 Mar 16;10(2):e01147-21. doi: 10.1128/spectrum.01147-21 (PMC9045090; doi:10.1128/spectrum.01147-21)
Supplement: SUPPLEMENTAL FILE 2 — Supplemental material. Download SPECTRUM01147-21_Supp_2_seq12.xlsx, XLSX file, 0.02 MB [file spectrum01147-21_supp_2_seq12.xlsx]

## Sheet: Sheet1
Table S3 Results of multiplex analysis of species and gene functions at different levels
Dunnett's multiple comparisons test	Mean Diff.	95.00% CI of diff.	Summary	Adjusted P Value
Species level
phylum
p__Bacteroidetes
HFD vs. HP	0.05728	0.02975 to 0.08481	****	<0.0001
HFD vs. HEP	-0.1519	-0.1794 to -0.1244	****	<0.0001
p__Chlamydiae
HFD vs. HP	-0.07088	-0.09841 to -0.04335	****	<0.0001
HFD vs. HEP	0.09255	0.06502 to 0.1201	****	<0.0001
p__Firmicutes
HFD vs. HEP	0.06583	0.03830 to 0.09336	****	<0.0001
genus
g__Chlamydia
HFD vs. HP	-0.07088	-0.08001 to -0.06175	****	<0.0001
HFD vs. HEP	0.09255	0.08342 to 0.1017	****	<0.0001
g__Bacteroides
HFD vs. HP	0.01316	0.004031 to 0.02229	**	0.0028
HFD vs. HEP	-0.03278	-0.04191 to -0.02365	****	<0.0001
g__Mucispirillum
HFD vs. HEP	-0.01521	-0.02434 to -0.006084	***	0.0005
g__Prevotella
HFD vs. HP	0.01105	0.001918 to 0.02018	*	0.0142
HFD vs. HEP	-0.03024	-0.03937 to -0.02111	****	<0.0001
g__Helicobacter
HFD vs. HEP	0.01603	0.006897 to 0.02516	***	0.0002
species
s__Chlamydia abortus
HFD vs. HP	-0.04431	-0.05103 to -0.03759	****	<0.0001
HFD vs. HEP	0.06188	0.05516 to 0.06860	****	<0.0001
s__Mucispirillum schaedleri
HFD vs. HEP	-0.01521	-0.02193 to -0.008495	****	<0.0001
s__Lachnospiraceae bacterium 10-1
HFD vs. HEP	0.01332	0.006602 to 0.02004	****	<0.0001
s__Helicobacter japonicus
HFD vs. HEP	0.01172	0.005002 to 0.01844	***	0.0002
s__Bacteroidales bacterium 52_46
HFD vs. HEP	-0.01352	-0.02024 to -0.006803	****	<0.0001
s__Bacteroides sp. CAG:927
HFD vs. HEP	-0.01117	-0.01789 to -0.004451	***	0.0005
s__Prevotella sp. CAG:485
HFD vs. HEP	-0.01055	-0.01727 to -0.003832	**	0.001
Gene functions level (KEGG)
level 1
Metabolism
HFD vs. HP	0.009677	0.001202 to 0.01815	*	0.0229
HFD vs. HEP	-0.01707	-0.02554 to -0.008593	****	<0.0001
level 2
Carbohydrate metabolism
HFD vs. HP	0.002453	0.0008942 to 0.004013	**	0.0011
HFD vs. HEP	-0.004067	-0.005626 to -0.002508	****	<0.0001
Amino acid metabolism
HFD vs. HP	0.002181	0.0006217 to 0.003740	**	0.004
HFD vs. HEP	-0.004026	-0.005585 to -0.002467	****	<0.0001
Metabolism of cofactors and vitamins
HFD vs. HP	0.001895	0.0003356 to 0.003454	*	0.0139
HFD vs. HEP	-0.003685	-0.005244 to -0.002126	****	<0.0001
Translation
HFD vs. HP	0.001718	0.0001588 to 0.003277	*	0.028
HFD vs. HEP	-0.00205	-0.003609 to -0.0004906	**	0.0072
Energy metabolism
HFD vs. HEP	-0.002403	-0.003963 to -0.0008442	**	0.0014
Nucleotide metabolism
HFD vs. HP	0.001601	4.186e-005 to 0.003160	*	0.0431
HFD vs. HEP	-0.002514	-0.004073 to -0.0009542	***	0.0008
level 3
ko00230
HFD vs. HP	0.001011	0.0006907 to 0.001332	****	<0.0001
HFD vs. HEP	-0.001515	-0.001835 to -0.001194	****	<0.0001
ko03010
HFD vs. HP	0.001023	0.0007022 to 0.001343	****	<0.0001
HFD vs. HEP	-0.001249	-0.001570 to -0.0009283	****	<0.0001
ko02010
HFD vs. HP	0.00039	6.940e-005 to 0.0007106	*	0.0136
ko00240
HFD vs. HP	0.0009177	0.0005971 to 0.001238	****	<0.0001
HFD vs. HEP	-0.001412	-0.001733 to -0.001092	****	<0.0001
ko02020
HFD vs. HP	0.0003539	3.331e-005 to 0.0006745	*	0.0276
HFD vs. HEP	0.0003378	1.717e-005 to 0.0006583	*	0.037
ko02024
HFD vs. HP	0.0004207	0.0001001 to 0.0007413	**	0.0072
HFD vs. HEP	-0.0005292	-0.0008498 to -0.0002086	***	0.0005
ko00520
HFD vs. HP	0.0005412	0.0002206 to 0.0008618	***	0.0004
HFD vs. HEP	-0.0007047	-0.001025 to -0.0003841	****	<0.0001
ko00970
HFD vs. HP	0.0005183	0.0001977 to 0.0008389	***	0.0007
HFD vs. HEP	-0.0005506	-0.0008712 to -0.0002301	***	0.0003
ko03440
HFD vs. HP	0.0005393	0.0002187 to 0.0008599	***	0.0004
HFD vs. HEP	-0.0006693	-0.0009899 to -0.0003488	****	<0.0001
ko00010
HFD vs. HP	0.0004465	0.0001259 to 0.0007670	**	0.004
HFD vs. HEP	-0.000735	-0.001056 to -0.0004144	****	<0.0001
ko00190
HFD vs. HP	0.0004301	0.0001095 to 0.0007507	**	0.0058
HFD vs. HEP	-0.0008509	-0.001172 to -0.0005303	****	<0.0001
ko00250
HFD vs. HP	0.0004306	0.0001100 to 0.0007512	**	0.0058
HFD vs. HEP	-0.0007864	-0.001107 to -0.0004658	****	<0.0001
ko00270
HFD vs. HP	0.000449	0.0001285 to 0.0007696	**	0.0038
HFD vs. HEP	-0.0006992	-0.001020 to -0.0003786	****	<0.0001
ko00720
HFD vs. HP	0.0003984	7.779e-005 to 0.0007190	*	0.0115
HFD vs. HEP	-0.0007004	-0.001021 to -0.0003798	****	<0.0001
ko03430
HFD vs. HP	0.0004538	0.0001332 to 0.0007744	**	0.0034
HFD vs. HEP	-0.0005005	-0.0008211 to -0.0001799	**	0.0011
ko00620
HFD vs. HP	0.0003534	3.281e-005 to 0.0006740	*	0.0278
HFD vs. HEP	-0.0004686	-0.0007892 to -0.0001480	**	0.0024
ko00500
HFD vs. HP	0.00033	9.375e-006 to 0.0006506	*	0.0425
HFD vs. HEP	-0.0004985	-0.0008191 to -0.0001779	**	0.0012
ko00260
HFD vs. HP	0.0003219	1.348e-006 to 0.0006425	*	0.0489
HFD vs. HEP	-0.0007652	-0.001086 to -0.0004446	****	<0.0001
ko00052
HFD vs. HP	0.0003426	2.203e-005 to 0.0006632	*	0.0339
HFD vs. HEP	-0.0006819	-0.001003 to -0.0003613	****	<0.0001
ko03030
HFD vs. HP	0.0003838	6.317e-005 to 0.0007043	*	0.0155
HFD vs. HEP	-0.000456	-0.0007766 to -0.0001354	**	0.0033
ko00051
HFD vs. HEP	-0.0005811	-0.0009017 to -0.0002605	***	0.0001
ko00630
HFD vs. HEP	-0.000654	-0.0009746 to -0.0003334	****	<0.0001
ko00550
HFD vs. HP	0.0003312	1.064e-005 to 0.0006518	*	0.0416
ko00680
HFD vs. HEP	-0.000359	-0.0006795 to -3.836e-005	*	0.0251
ko00400
HFD vs. HEP	-0.0004949	-0.0008155 to -0.0001743	**	0.0013
ko00020
HFD vs. HEP	-0.0005021	-0.0008227 to -0.0001815	**	0.0011
ko03060
HFD vs. HEP	-0.0004152	-0.0007358 to -9.460e-005	**	0.0081
ko00300
HFD vs. HEP	-0.0004552	-0.0007758 to -0.0001346	**	0.0033
ko00860
HFD vs. HEP	-0.0004138	-0.0007344 to -9.326e-005	**	0.0083
ko00710
HFD vs. HEP	-0.000375	-0.0006956 to -5.444e-005	*	0.0184
ko03018
HFD vs. HEP	-0.0003291	-0.0006497 to -8.546e-006	*	0.0431
ko00670
HFD vs. HEP	-0.0004545	-0.0007751 to -0.0001339	**	0.0033
ko00770
HFD vs. HEP	-0.0004171	-0.0007377 to -9.649e-005	**	0.0077
ko00061
HFD vs. HEP	-0.0003947	-0.0007153 to -7.410e-005	*	0.0124
ko00540
HFD vs. HEP	-0.0004766	-0.0007971 to -0.0001560	**	0.002
ko00220
HFD vs. HEP	-0.0003529	-0.0006735 to -3.235e-005	*	0.028
ko00564
HFD vs. HEP	-0.0004306	-0.0007512 to -0.0001100	**	0.0058
ko04112
HFD vs. HEP	-0.0003231	-0.0006437 to -2.512e-006	*	0.0479
ko00790
HFD vs. HEP	-0.0004335	-0.0007541 to -0.0001129	**	0.0054
ko00760
HFD vs. HEP	-0.0004403	-0.0007609 to -0.0001198	**	0.0046
Gene functions level (CAzy)
level 1
GH:Glycoside Hydrolases
HFD1 vs. HEP1	-0.004532	-0.007531 to -0.001532	**	0.0023
level 2
GT2
HFD vs. HP	0.0003395	0.0002122 to 0.0004667	****	<0.0001
HFD vs. HEP	-0.0003795	-0.0005068 to -0.0002522	****	<0.0001
GH43
HFD vs. HP	0.0002714	0.0001441 to 0.0003987	****	<0.0001
HFD vs. HEP	-0.00089	-0.001017 to -0.0007627	****	<0.0001
GH2
HFD vs. HP	0.0001737	4.641e-005 to 0.0003010	**	0.0049
HFD vs. HEP	-0.000466	-0.0005933 to -0.0003387	****	<0.0001
GH3
HFD vs. HEP	-0.0002246	-0.0003519 to -9.732e-005	***	0.0002
GH13
HFD vs. HEP	-0.0001617	-0.0002890 to -3.438e-005	**	0.0096
GH24
HFD vs. HEP	-0.0002282	-0.0003555 to -0.0001009	***	0.0001
GH97
HFD vs. HEP	-0.0002466	-0.0003739 to -0.0001193	****	<0.0001
GH28
HFD vs. HEP	-0.000161	-0.0002883 to -3.370e-005	**	0.0099
GH31
HFD vs. HEP	-0.0001552	-0.0002825 to -2.795e-005	*	0.0134
CE12
HFD vs. HEP	-0.0001363	-0.0002636 to -9.042e-006	*	0.0334
GH5
HFD vs. HEP	-0.0001343	-0.0002615 to -6.968e-006	*	0.0368
GH53
HFD vs. HEP	-0.0001373	-0.0002646 to -9.974e-006	*	0.0321
CE1
HFD vs. HEP	-0.0001482	-0.0002755 to -2.095e-005	*	0.019
GH51
HFD vs. HEP	-0.0001346	-0.0002619 to -7.326e-006	*	0.0362
level 3
alpha_-L-arabinofuranosidase (EC 3.2.1.55)
HFD vs. HP	0.0005079	0.0002017 to 0.0008142	***	0.0005
HFD vs. HEP	-0.0014	-0.001706 to -0.001094	****	<0.0001
beta_-xylosidase (EC 3.2.1.37)
HFD vs. HEP	-0.0008437	-0.001150 to -0.0005374	****	<0.0001
xylanase (EC 3.2.1.8)
HFD vs. HEP	-0.0007379	-0.001044 to -0.0004316	****	<0.0001
beta_-13-xylosidase (EC 3.2.1.-)
HFD vs. HEP	-0.0007387	-0.001045 to -0.0004324	****	<0.0001
exo-&alpha_-15-L-arabinofuranosidase (EC 3.2.1.-)
HFD vs. HEP	-0.0007387	-0.001045 to -0.0004324	****	<0.0001
galactan 13-&beta_-galactosidase (EC 3.2.1.145)
HFD vs. HEP	-0.0007387	-0.001045 to -0.0004324	****	<0.0001
alpha_-12-L-arabinofuranosidase (EC 3.2.1.-)
HFD vs. HEP	-0.0007387	-0.001045 to -0.0004324	****	<0.0001
exo-&alpha_-15-L-arabinanase (EC 3.2.1.-)
HFD vs. HEP	-0.0007387	-0.001045 to -0.0004324	****	<0.0001
arabinanase (EC 3.2.1.99)
HFD vs. HEP	-0.0007387	-0.001045 to -0.0004324	****	<0.0001
beta_-mannosidase (EC 3.2.1.25)
HFD vs. HEP	-0.0004593	-0.0007656 to -0.0001530	**	0.0018
alpha_-glucosidase (EC 3.2.1.20)
HFD vs. HEP	-0.0004607	-0.0007670 to -0.0001544	**	0.0017
alpha_-galactosidase (EC 3.2.1.22)
HFD vs. HEP	-0.0004374	-0.0007437 to -0.0001311	**	0.0031
exo-&beta_-glucosaminidase (EC 3.2.1.165)
HFD vs. HEP	-0.0004749	-0.0007812 to -0.0001687	**	0.0012
beta_-glucuronidase (EC 3.2.1.31)
HFD vs. HEP	-0.0003688	-0.0006750 to -6.248e-005	*	0.0148
beta_-galactosidase (EC 3.2.1.23)
HFD vs. HEP	-0.0003765	-0.0006828 to -7.022e-005	*	0.0126
mannosylglycoprotein endo-&beta_-mannosidase (EC 3.2.1.152)
HFD vs. HEP	-0.0003765	-0.0006828 to -7.022e-005	*	0.0126
acetyl xylan esterase (EC 3.1.1.72)
HFD vs. HEP	-0.0003493	-0.0006556 to -4.305e-005	*	0.0221
