# Supplementary material for: Positive Interventional Effect of Engineered Butyrate-Producing Bacteria on Metabolic Disorders and Intestinal Flora Disruption in Obese Mice
Source: Microbiol Spectr. 2022 Mar 16;10(2):e01147-21. doi: 10.1128/spectrum.01147-21 (PMC9045090; doi:10.1128/spectrum.01147-21)
Supplement: SUPPLEMENTAL FILE 3 — Supplemental material. Download SPECTRUM01147-21_Supp_3_seq13.xlsx, XLSX file, 0.1 MB [file spectrum01147-21_supp_3_seq13.xlsx]

## Sheet: Sheet1
Table S4 168 annotated compounds peak intensity table
Compounds	mz	rt	HFD1	HFD2	HFD3	HFD4	HFD5	HFD6	HFD7	HFD8	HP1	HP2	HP3	HP4	HP5	HP6	HP7	HP8	HEP1	HEP2	HEP3	HEP4	HEP5	HEP6	HEP7	HEP8
Isobutyric acid	88.0235	77.6072	6.41532e+06	9.95106e+06	9.15402e+06	9.60314e+06	7.05029e+06	8.50307e+06	1.02859e+07	8.30405e+06	6.53487e+06	4.60549e+06	392922	6.3824e+06	3.57945e+06	4.56617e+06	2.55568e+06	5.59368e+06	9.16257e+06	1.20496e+07	6.12866e+06	1.1888e+07	8.89719e+06	9.53205e+06	8.45771e+06	5.00251e+06
Lactate	89.0234	88.545	5.1274e+07	5.13166e+07	1.35015e+08	6.82825e+07	8.10245e+07	6.6085e+07	3.95577e+07	7.79119e+07	2.93687e+07	175902274	1.23053e+08	8.19389e+07	8.6484e+07	6.01643e+07	4.82113e+07	7.94251e+07	6.21133e+07	6.46242e+07	8.06681e+07	6.74178e+07	7.1598e+07	119456619	7.99764e+07	3.23553e+08
Cadaverine	102.091	116.167	3.20089e+07	1.42203e+07	7.73961e+07	2.4668e+07	3.94346e+07	2.58596e+07	145743514	7.60956e+07	1.53969e+08	6.89155e+07	2.68645e+07	6.48875e+07	2.1818e+07	2.12463e+07	4.18775e+07	1.51331e+07	3.64573e+07	4.08438e+06	3.23738e+07	1.66528e+07	1.25888e+07	5.51776e+06	5.121e+06	3.06995e+06
Gamma-Aminobutyric acid	103.055	347.519	5.6192e+07	7.12554e+07	1.71089e+08	1.46122e+08	1.11648e+08	1.25984e+08	5.2979e+07	1.67492e+08	2.66893e+07	9.84889e+07	1.10831e+08	1.3641e+08	8.56622e+07	5.48343e+07	9.7393e+07	157622822	1.33657e+08	1.52762e+08	1.56933e+08	1.27868e+08	1.14518e+08	1.45174e+08	1.29056e+08	2.13215e+08
Dimethylglycine	104.071	98.7887	3.33696e+07	5.04225e+07	8.10056e+07	7.298e+07	5.61087e+07	5.62619e+07	2.35209e+07	1.0504e+08	2.27106e+07	6.9855e+07	7.59196e+07	8.36566e+07	5.0036e+07	3.04408e+07	1.30275e+08	1.86655e+08	6.33377e+07	9.4921e+07	9.17388e+07	9.95693e+07	4.30729e+07	7.15176e+07	6.91065e+07	4.27017e+07
L-Serine	105.003	77.181	6.50011e+07	9.54851e+07	1.10996e+08	1.01899e+08	1.0189e+08	9.45843e+07	9.64466e+07	8.77482e+07	6.98913e+07	4.84013e+07	2.64695e+07	6.99115e+07	2.96611e+07	5.97973e+07	2.73583e+07	6.84697e+07	7.76216e+07	1.06776e+08	1.08474e+08	9.04883e+07	7.37615e+07	1.08003e+08	113426396	4.33927e+07
Histamine	112.087	79.2168	6.09997e+06	3.27452e+06	5.06971e+06	5.11892e+06	5.76628e+06	4.87962e+06	3.74201e+06	9.52185e+06	6.11612e+06	5.39052e+06	5.51487e+06	5.26068e+06	5.21772e+06	4.97089e+06	4.20879e+06	4.55596e+06	3.4805e+06	3.69616e+06	4.79198e+06	4.50067e+06	5.89377e+06	2.93035e+06	3.47947e+06	6.52483e+06
2-Butynedioic acid	112.983	263.045	4.28074e+07	187251143	2.28644e+08	5.24819e+07	182423788	6.28794e+07	7.00684e+07	3.54259e+08	4.19808e+08	9.45694e+07	3.66068e+08	6.25826e+08	1.15169e+08	2.03978e+08	2.49163e+08	9.40784e+08	1.23269e+08	5.50095e+08	4.95028e+07	171662281	139429308	1.28332e+08	8.04334e+07	1.67329e+08
Dihydrouracil	112.983	86.644	4.2651e+08	6.13345e+08	4.23777e+08	3.5111e+08	1.87684e+08	5.1704e+08	4.92538e+08	2.91449e+08	3.91814e+08	382131837	4.83685e+08	3.8204e+08	394939874	3.29896e+08	4.13685e+08	333547752	7.26422e+08	5.27975e+08	5.56402e+08	4.6757e+08	4.97625e+08	5.70758e+08	4.97627e+08	3.87994e+08
Fumaric acid	115.002	76.3351	143954	217845	609469	535674	257461	305249	77654.3	1.36415e+06	81474.1	537284	357487	431179	226900	208187	177691	410121	417981	404802	402825	153525	82285.7	436005	824791	1.32834e+06
L-Valine	118.086	148.556	1.77044e+08	202987020	5.8091e+08	4.34147e+08	3.4315e+08	3.88344e+08	1.66211e+08	5.43763e+08	91590551	2.80071e+08	2.69289e+08	370328578	2.05912e+08	1.49257e+08	2.30376e+08	4.55307e+08	4.20576e+08	4.92386e+08	4.33793e+08	332686328	3.79862e+08	4.95355e+08	3.66045e+08	1.02339e+09
L-Erythrulose	119.034	96.471	1.95056e+07	3.01928e+07	6.34381e+07	6.79503e+07	6.12745e+07	1.45368e+07	1.13419e+07	5.34718e+07	5.99785e+06	23649839	1.14207e+08	2.94907e+07	4.16429e+07	7.84007e+06	4.21617e+07	1.18264e+07	8.27804e+07	9.33147e+07	6.78751e+07	5.98515e+07	4.42502e+07	7.92837e+07	1.04379e+08	3.42901e+07
L-Threonine	120.066	92.1856	2.55548e+07	5.00341e+07	2.92234e+08	1.34431e+08	107965260	8.52556e+07	2.39811e+07	2.65477e+08	1.15392e+07	6.4522e+07	8.6835e+07	9.35305e+07	7.24911e+07	27602236	5.02936e+07	1.15379e+08	1.13544e+08	1.7585e+08	1.95307e+08	1.02297e+08	5.83461e+07	1.24676e+08	1.27282e+08	7.49201e+07
Niacinamide	123.055	156.704	3.69664e+07	2.74324e+07	2.8725e+07	2.96714e+07	3.04409e+07	3.48903e+07	3.23704e+07	2.88346e+07	3.34201e+07	4.75252e+07	2.35775e+07	3.11555e+07	4.30527e+07	4.0282e+07	2.48769e+07	3.16396e+07	2.85658e+07	2.68605e+07	2.8235e+07	2.04309e+07	2.67291e+07	2.85674e+07	2.61375e+07	3.72972e+07
Taurine	126.022	90.7217	1.37265e+08	4.29477e+07	6.48806e+07	3.25596e+07	2.53245e+07	4.38084e+07	5.97767e+07	3.06884e+07	14922611	1.43271e+08	1.31657e+07	1.91881e+07	1.96247e+07	185052128	1.25913e+07	1.64794e+07	2.98908e+07	2.10182e+07	7.12016e+06	1.09069e+07	100930687	4.39268e+07	1.40832e+07	1.32787e+08
5-Methylcytosine	126.066	208.928	984090	704778	2.33049e+06	2.38228e+06	2.15661e+06	2.43069e+06	6.32727e+06	1.43229e+06	5.87749e+06	1.44761e+06	1.93152e+06	843549	5.42428e+06	524396	660732	1.77375e+06	2.12562e+06	2.27399e+06	1.60083e+06	1.20648e+06	1.58475e+06	1.631e+06	1.67993e+06	1.12683e+06
Thymine	127.051	343.945	8.11602e+07	1.06006e+08	9.09009e+07	207769099	1.60724e+08	1.74944e+08	5.04844e+07	1.94308e+08	8.45876e+07	1.9065e+08	1.34063e+08	1.9328e+08	8.25631e+07	5.37917e+07	1.83228e+08	1.72357e+08	2.27557e+08	1.93669e+08	2.08454e+08	1.58114e+08	1.02662e+08	1.64105e+08	2.4595e+08	8.76328e+07
Pyroglutamic acid	130.049	174.853	2.26557e+07	2.05189e+07	3.35255e+07	3.40492e+07	3.39126e+07	3.44784e+07	1.46812e+07	4.2829e+07	2.59878e+07	6.34838e+07	2.84052e+07	4.33307e+07	2.81083e+07	2.73193e+07	3.83251e+07	4.25925e+07	4.07145e+07	3.87652e+07	5.51863e+07	3.75463e+07	6.20138e+07	6.06179e+07	5.40464e+07	1.44063e+08
Pipecolic acid	130.086	103.36	3.88814e+08	1.71478e+08	1.91567e+08	2.04304e+08	2.68157e+08	2.16442e+08	1.4558e+08	189345165	8.77308e+07	2.63955e+08	8.9577e+07	2.81652e+08	1.29172e+08	1.62666e+08	1.20275e+08	2.47159e+08	1.93966e+08	130068437	228312954	1.54785e+08	2.35228e+08	313491429	2.00635e+08	9.42967e+08
Ornithine	131.081	90.8658	2.35077e+07	3.18121e+07	8.53307e+07	1.00465e+08	4.06775e+07	5.82311e+07	1.82429e+07	136750358	9.53354e+06	4.57253e+07	75335300	7.79715e+07	4.4386e+07	2.36369e+07	6.59304e+07	1.0698e+08	8.73684e+07	9.60433e+07	1.32743e+08	8.7425e+07	5.04065e+07	9.781e+07	8.01212e+07	2.10023e+08
Agmatine	131.129	81.3251	1.21053e+06	654268	3.39221e+06	847586	1.13341e+06	4.53175e+06	1.1683e+06	9.22837e+06	1.74563e+06	2.48463e+06	2.86273e+06	548202	434461	804523	151552	565980	1.7733e+06	2.42546e+06	1.09155e+06	853360	4.57489e+06	3.2669e+06	2.47669e+06	4.12955e+06
N-Acetyl-L-Alanine	132.065	92.0094	1.41066e+07	4.27621e+07	1.575e+07	2.94982e+07	2.03663e+07	1.92857e+07	2.1681e+07	1.976e+07	1.66252e+07	1.83002e+07	1.79866e+07	2.39164e+07	1.67439e+07	1.89524e+07	1.97023e+07	3.14433e+07	1.27939e+07	5.40415e+07	3.20651e+07	1.76741e+07	2.38341e+07	1.94055e+07	1.7852e+07	2.51701e+07
L-Leucine	132.101	2.08082	2.23076e+07	1.92937e+07	2.24703e+07	3.16805e+07	2.36275e+07	3.76982e+07	4.84169e+07	2.44777e+07	2.55396e+07	3.35047e+07	2.82864e+07	2.92692e+07	2.54619e+07	3.21649e+07	3.36319e+07	1.80263e+07	6.00608e+06	1.22931e+07	1.34068e+07	9.85428e+06	8.16265e+06	1.01679e+07	9.57698e+06	4.8024e+07
Asparagine	132.101	99.6669	7.44952e+07	3.34917e+07	5.76151e+07	3.6437e+07	3.86922e+06	8.72429e+07	1.80581e+06	2.18944e+07	2.74937e+06	1.26268e+07	1.0006e+08	2.66659e+07	1.84689e+07	4.27707e+07	1.00754e+07	2.93312e+07	5.78493e+07	77173856	4.28188e+07	3.77203e+07	5.30152e+07	5.80998e+06	7.3856e+07	8.02425e+07
L-Malic acid	134.016	77.1974	96954.2	409265	100481	133058	263378	38538.4	510620	382926	149371	112522	508059	106765	468995	471231	89353.6	90116	590279	41426.3	88965.5	554375	468440	73030.2	153703	174047
L-Aspartic acid	134.045	90.9003	1.65491e+06	1.91139e+06	7.26891e+06	3.8671e+06	2.25845e+06	3.23387e+06	1.71495e+06	8.62153e+06	1.45174e+06	3.31719e+06	992195	2.73369e+06	1.47615e+06	3.46901e+06	1.27081e+07	2.29949e+06	2.22249e+06	2.85284e+06	2.07327e+06	1.06836e+06	1.96412e+06	4.66266e+06	4.31577e+06	4.56134e+06
Adenine	134.045	307.445	5.78617e+08	4.0492e+08	1021716645	6.97649e+08	5.84814e+08	6.94984e+08	6.48163e+08	555552845	5.39391e+08	8.08751e+08	4.78276e+08	6.16276e+08	5.73106e+08	9.00268e+08	1.20352e+08	4.61553e+08	656737424	8.74345e+08	4.26888e+08	5.17227e+08	7.84003e+08	853755180	8.53988e+08	1.13582e+09
L-Beta-Homothreonine	134.081	93.8622	9.44065e+06	1.2528e+07	2.795e+07	1.69858e+07	2.4659e+07	1.65716e+07	8.44076e+06	2.94031e+07	9.24064e+06	2.86887e+07	1.13855e+07	2.34862e+07	2.26468e+07	1.63449e+07	1.09715e+07	1.92461e+07	1.74159e+07	1.98859e+07	1.91613e+07	1.81969e+07	1.54077e+07	2.20853e+07	2.3419e+07	2.46833e+07
Urocanic acid	137.035	99.085	3.03354e+07	2.54724e+07	1.90121e+07	2.52749e+07	2.07005e+07	4.05528e+07	3.06747e+07	1.35508e+07	2.12106e+07	2.41562e+07	8.58206e+06	2.61311e+07	1.43626e+07	2.84266e+07	6.59433e+06	1.00828e+07	1.71316e+07	1.53213e+07	1.08841e+07	8.88803e+06	3.88255e+07	2.36808e+07	1.13082e+07	9.97018e+07
1-Methylnicotinamide	137.07	93.624	5.80935e+07	2.28995e+07	7.54458e+07	2.89209e+06	9.89582e+06	2.70482e+07	2.00357e+07	2.59864e+07	5.47961e+06	3.27492e+07	7.94472e+06	1.53147e+07	6.1114e+06	4.22663e+07	7.3083e+06	2.61719e+06	5.01645e+08	4.6309e+08	3.5983e+08	2.98935e+08	2.36303e+08	1.81569e+08	7.92617e+07	2.81074e+08
p-Aminobenzoic acid	138.054	389.415	6.59331e+06	1.04953e+07	9.60454e+06	1.13306e+07	1.36245e+07	6.16499e+06	4.77528e+06	7.52922e+06	5.63338e+06	1.18739e+07	1.55379e+07	1.166e+07	9.98292e+06	6.92907e+06	3.08117e+07	8.90127e+06	1.21023e+07	1.01777e+07	1.62237e+07	1.3265e+07	8.46327e+06	1.20394e+07	1.47998e+07	9.68927e+06
Nonanal	143.143	62.4122	5.99561e+06	5.91384e+06	9.68354e+06	5.12706e+06	7.7719e+06	5.55599e+06	8.73918e+06	8.56648e+06	7.41302e+06	5.19695e+06	5.13932e+06	8.20667e+06	4.89903e+06	4.47142e+06	4.39004e+06	4.40217e+06	9.41008e+06	8.77456e+06	7.96129e+06	7.84652e+06	5.37252e+06	7.25623e+06	3.27535e+06	5.25799e+06
N-Acetylcadaverine	145.133	157.379	2.9606e+06	3.69718e+06	783301	3.81066e+06	2.51729e+06	4.40657e+06	3.68515e+06	1.43849e+06	6.77878e+06	9.63489e+06	2.83871e+06	1.60182e+07	7.07999e+06	4.151e+06	4.98356e+06	3.77026e+06	4.01224e+06	2.90001e+06	1.78063e+06	5.47707e+06	5.22896e+06	4.9243e+06	5.09702e+06	5.07351e+06
4-Acetamidobutanoic acid	146.059	404.339	1.35943e+07	1.62164e+07	7.52296e+07	3.3035e+07	2.01995e+07	3.82166e+07	1.49618e+07	4.01559e+07	8.35679e+06	1.89367e+07	1.29939e+07	2.45324e+07	1.59876e+07	1.38049e+07	9.24053e+06	2.50593e+07	2.96046e+07	4.53341e+07	2.4285e+07	2.07959e+07	2.72573e+07	3.61515e+07	2.57857e+07	9.41414e+07
2-Oxo-6-Aminocaproate	146.081	94.186	2.28929e+07	2.40284e+07	1.66844e+07	1.5583e+07	3.15558e+07	1.91786e+07	1.80059e+07	3.5405e+07	2.04376e+07	3.64694e+07	7.59075e+06	1.62688e+07	2.21055e+07	2.0603e+07	1.46003e+07	1.95577e+07	4.92257e+07	2.60099e+07	1.40709e+07	33405741	3.41976e+07	1.22034e+07	4.57182e+07	3.5538e+07
trans-Cinnamic acid	146.965	642.122	2.72243e+08	1.95372e+08	1.72635e+08	2.88631e+08	3.21187e+08	2.30169e+08	5.5775e+08	1.78863e+08	6.19494e+07	3.12582e+08	7.76421e+08	3.36234e+08	4.4373e+07	7.19907e+08	3.82752e+08	166699089	6.76942e+08	6.53525e+08	9.25699e+08	5.2726e+08	3.14466e+08	3.31201e+08	710648292	8.10263e+08
Citramalic acid	147.029	77.7291	1.38769e+06	1.24695e+06	2.92256e+06	1.42571e+06	1.72632e+06	2.45516e+06	1.38266e+06	2.54251e+06	1.3088e+06	2.1254e+06	1.42947e+06	1.98407e+06	1.08127e+06	4.0949e+06	1.55122e+07	1.54666e+06	1.94438e+06	1.92608e+06	2.31105e+06	1.97262e+06	1.28494e+06	2.06191e+06	2.71888e+06	1.91646e+07
L-Glutamine	147.076	91.0856	9.40512e+06	1.62097e+07	1.11173e+08	2.96733e+07	1.89652e+07	2.45782e+07	6.28595e+06	6.69217e+07	6.89511e+06	2.59645e+07	1.97622e+07	2.48005e+07	2.93185e+07	1.36729e+07	2.31849e+07	2.83434e+07	8.47722e+07	1.47126e+08	1.31645e+08	5.89744e+07	2.75031e+07	6.92672e+07	4.76526e+07	9.67595e+07
L-Glutamic acid	148.06	93.0882	3.42925e+07	5.20154e+07	2.50366e+08	1.24832e+08	1.06734e+08	115564141	2.16733e+07	4.06184e+08	1.39271e+07	1.2533e+08	9.77177e+07	1.26071e+08	5.64941e+07	5.08316e+07	8.07051e+07	1.33962e+08	9.96887e+07	1.30847e+08	1.62035e+08	9.23462e+07	8.45228e+07	1.71686e+08	1.61111e+08	5.60371e+08
L-Xylose	149.044	95.0072	1.41416e+07	1.70539e+07	2.62896e+07	2.8223e+07	3.30365e+07	2.04181e+07	9.23327e+06	4.47499e+07	8.54571e+06	3.74649e+07	5.77327e+07	3.24195e+07	2.31301e+07	1.46405e+07	3.96523e+07	3.55262e+07	2.97974e+07	3.49883e+07	4.89038e+07	4.01179e+07	1.77187e+07	3.9125e+07	4.55702e+07	4.0117e+07
L-Methionine	150.058	152.26	2.87107e+08	3.73401e+08	1518817417	1175910606	7.86802e+08	9.43144e+08	237801878	1524466287	122199238	619978141	8.13858e+08	9.26514e+08	545333478	2.81201e+08	574124427	1205235969	1152907653	1434462205	1556213749	1011639884	7.42239e+08	1196224629	1077043201	2.44532e+09
Guanine	152.055	149.476	1.57863e+07	2.20974e+07	1.6007e+08	1.30257e+08	9.71022e+07	1.36101e+08	1.24908e+07	1.17119e+08	8.4691e+06	4.97532e+07	6.40208e+07	8.02149e+07	4.87146e+07	2.90064e+07	4.0342e+07	1.09904e+08	1.28165e+08	1.46145e+08	1.37328e+08	9.97452e+07	8.12763e+07	1.42909e+08	1.31045e+08	2.49815e+08
Arabitol	153.078	331.165	1.2543e+06	1.13706e+06	807986	1.14523e+06	1.39308e+06	1.51873e+06	1.36992e+06	2.10235e+06	2.31234e+06	1.69678e+06	1.13248e+06	1.8679e+06	938574	1.55213e+06	948351	1.04786e+06	1.54234e+06	1.28391e+06	1.45221e+06	1.16985e+06	2.2476e+06	1.64338e+06	1.82741e+06	2.11232e+06
N-Acetylhistamine	154.096	148.912	1.24811e+06	867169	786676	779976	848205	777985	1.06691e+06	958083	1.82819e+06	738327	1.54118e+06	743645	713822	1.58797e+06	754433	1.45186e+06	736008	756868	716239	650050	1.07282e+06	745116	712317	972104
1,4-Dithiothreitol	154.988	480.556	9.33016e+07	3.5079e+07	7.48988e+07	5.48621e+08	5.48409e+08	3.90784e+07	1.15231e+08	9.96675e+07	9.39486e+07	4.1761e+07	1.26902e+08	1.33936e+08	8.34208e+07	1.24122e+08	6.68535e+07	139617002	1.68888e+08	4.3961e+07	1.20068e+08	5.1978e+07	1.69637e+08	6.21493e+07	2.27346e+08	6.30742e+07
L-Histidine	156.077	84.2082	8.11229e+06	1.19784e+07	1.39025e+08	2.00096e+07	1.38282e+07	3.38585e+07	9.87054e+06	4.31794e+07	5.10461e+06	5.9904e+06	8.63949e+06	7.66179e+06	1.64904e+07	7.58906e+06	6.83271e+06	1.75649e+07	6.94383e+06	4.18238e+07	1.30221e+07	1.39199e+07	1.2781e+07	1.73796e+07	1.2273e+07	6.08488e+07
N-Acetylvaline	160.097	102.632	2.97727e+07	2.54496e+07	4.91824e+07	2.03845e+07	2.62224e+07	5.05126e+07	1.66777e+07	1.85934e+07	4.60314e+07	6.62129e+07	7.7961e+06	3.91522e+07	5.72577e+07	6.12932e+07	9.76619e+06	2.27167e+07	1.18345e+07	7.97301e+06	1.18893e+07	8.32082e+06	8.91446e+06	1.03076e+07	1.10645e+07	1.18224e+07
Tryptamine	161.107	434.856	4.41794e+06	9.11556e+06	9.56388e+06	2.70581e+06	2.49698e+06	6.91385e+06	5.49152e+06	4.85838e+06	250542	3.88126e+06	259687	5.15404e+06	5.73408e+06	5.54164e+06	1.39126e+06	4.07452e+06	7.19568e+06	2.67778e+06	5.66428e+06	2.65831e+06	3.92999e+06	3.76683e+06	2.2617e+06	4.40823e+06
L-Carnitine	162.112	94.521	9.46091e+07	9.42475e+07	8.39215e+07	8.85708e+07	1.18134e+08	7.00997e+07	6.1205e+07	1.24115e+08	1.31033e+08	1.85448e+08	2.17976e+07	1.14992e+08	2.71548e+07	1.2348e+08	1.78051e+08	2.94255e+07	1.55597e+08	1.06569e+08	1.31319e+08	1.47157e+08	1.25479e+08	1.32567e+08	1.25485e+08	1.27192e+08
Phenylpyruvic acid	163.039	413.031	2.43788e+06	3.22409e+06	6.40522e+06	5.01899e+06	3.53032e+06	3.94066e+06	1.13388e+06	8.27793e+06	235636	6375705	1.51698e+07	5.77e+06	7.40004e+06	1.80612e+06	1.39896e+07	5.41346e+06	4.25218e+06	4.32881e+06	9.37716e+06	4.81306e+06	2.52299e+06	4.98618e+06	5.29269e+06	4.18618e+07
Thioguanine	166.017	98.893	2.56728e+07	6.49718e+06	1.86861e+07	7.90259e+06	1.37619e+07	1.7995e+07	1.59498e+07	3.35084e+06	2.13068e+06	6.02158e+07	2.22251e+06	9.22129e+06	2.69162e+06	3.09492e+07	2.10905e+06	1.87213e+06	1.70457e+07	5.63498e+07	1.72307e+06	2.9525e+06	5.71781e+07	3.18011e+07	1.49457e+07	1.99667e+08
L-Phenylalanine	166.085	347.516	1906203568	2462262940	7229602217	5876891110	4279048588	4921472387	1741019423	7020196570	881720854	3634761140	4021045674	5310322244	3098197977	1870381163	3423296552	6368837888	5432682233	6360962898	6622077951	4933060548	4349276643	6068967316	5163271478	1.11375e+10
L-Beta-Phenylalanine	166.086	536.86	5.53141e+06	9.8259e+06	7.64513e+06	7.32254e+06	7.46994e+06	1.54282e+07	5.08619e+06	9766627	1.24143e+06	1.23567e+07	1.6233e+06	1.08491e+07	7.21655e+06	1.16238e+07	1.4522e+07	1.32593e+07	1.14376e+07	3.39902e+06	1.3453e+07	1.3376e+07	2.80382e+07	1.61162e+07	2.72057e+07	4.46199e+07
Phthalic acid	166.123	581.1	1.45677e+06	797216	846925	940761	943853	1.55678e+06	883246	707376	1.7093e+06	1.20057e+06	772350	1.04735e+06	926863	2.19426e+06	891673	747844	1.12228e+06	873364	1.20074e+06	940579	1.18193e+06	1.3577e+06	1.42918e+06	2.66473e+06
Homogentisic acid	167.035	467.801	1.10985e+06	366132	979055	1.146e+06	1.59032e+06	2.87813e+06	443310	387345	228817	626708	234735	201727	155549	716016	141226	223503	436199	87282.6	65537	88594.9	63608.1	236817	126160	1.57803e+06
1-Methylhistidine	169.977	712.782	3.55124e+07	8.65792e+06	39398010	10571355	4.88298e+07	1.18906e+07	4.51704e+07	2.37209e+07	1.08345e+07	4.00736e+07	2.56933e+07	2.92987e+07	3.70914e+07	3.61965e+07	1.54265e+07	8.45636e+07	2.598e+06	6.95986e+06	7.65243e+06	8.99138e+06	7.28208e+06	2.28916e+06	1.02899e+07	2.99443e+06
4-Hydroxynonenoic acid	171.102	426.365	1.69587e+07	9.8511e+06	8.66257e+06	1.09769e+07	1.8156e+07	1.75694e+07	9.26214e+06	1.57347e+07	5.07808e+06	1.56947e+07	839896	1.17945e+07	6.47684e+06	7.49212e+06	6.30257e+06	761135	9.76028e+06	1.03035e+07	7.20998e+06	4.52225e+06	9.59071e+06	6.66628e+06	6.23375e+06	2.82726e+07
2-Isopropylmalic acid	175.06	100.272	4.72473e+06	3.91717e+06	4.4189e+06	4.7396e+06	6.17665e+06	5.44533e+06	3.4791e+06	7.15112e+06	3.35208e+06	6.7006e+06	6.25804e+06	4.88527e+06	4.5655e+06	4.1437e+06	5.81501e+06	5.73972e+06	5.21563e+06	5.09185e+06	5.92515e+06	5.33454e+06	5.04127e+06	4.89005e+06	6.69802e+06	1.35579e+07
Glycyl-Valine	175.108	230.54	8.9096e+06	8.70313e+06	5.24133e+07	6.69994e+07	3.92422e+07	3.99583e+07	5.90834e+06	3.43454e+07	2.31552e+06	2.06182e+07	1.505e+07	3.94954e+07	1.0777e+07	1.0161e+07	9.18122e+06	5.13111e+07	5.54386e+07	6.13547e+07	6.30601e+07	3.25331e+07	3.0405e+07	7.12614e+07	5.6204e+07	1.39442e+08
L-Arginine	175.119	88.5581	1.22039e+07	1.14631e+07	9.0062e+07	4.50764e+07	2.74012e+07	3.8746e+07	1.1144e+07	6.59988e+07	2.66914e+06	8.2034e+06	6.77394e+06	9.61736e+06	9.15652e+06	3.75325e+06	8.27117e+06	2.46227e+07	3.37153e+07	7.02329e+07	4.64139e+07	2.90401e+07	2.55766e+07	4.16743e+07	3.77756e+07	6.45318e+07
Indoleacetic acid	176.071	606.439	3.87468e+06	6.20575e+06	6.51989e+06	5.17449e+06	3.84868e+06	9.9446e+06	4.12429e+06	4.38773e+06	2.97738e+06	7.73758e+06	5.33684e+06	5.87679e+06	4.68718e+06	5.55402e+06	3.88137e+06	9.99186e+06	6.58458e+06	7.6417e+06	5.43194e+06	3.65561e+06	3.56205e+06	5.12049e+06	7.42e+06	8.26511e+06
Citrulline	176.103	93.42	157792296	3.13018e+08	9.19696e+08	9.58265e+08	4.37752e+08	4.4656e+08	1.31436e+08	1290920506	8.57897e+07	3.70876e+08	6.02966e+08	6.90002e+08	3.18466e+08	1.72745e+08	5.12316e+08	8.07558e+08	7.17236e+08	9.11735e+08	1140189387	7.88157e+08	3.59824e+08	9.20935e+08	8.36385e+08	1.27983e+09
Ascorbic acid	176.972	143.565	1.36949e+07	1.23242e+07	2.24132e+07	9.81502e+06	1.32831e+07	1.44168e+07	2.37295e+07	1.90843e+07	1.49173e+07	1.72696e+07	1.3546e+07	2.40002e+07	1.99596e+07	1.22791e+07	1.30234e+07	1.51731e+07	2.85121e+07	1.54173e+07	1.32741e+07	9.23056e+06	2.5392e+07	8.97599e+06	2.04404e+07	1.28893e+07
L-Gulonolactone	177.055	678.747	929988	226464	1.47664e+06	528345	66295.7	1.94243e+06	728112	1.3586e+06	133455	1.02106e+06	29278.5	1.1139e+06	92998.4	1.14741e+06	109582	1.89707e+06	86659.6	25998.4	90656.2	95062.6	152582	72045	79884	112323
Levulose	178.991	91.6177	243589	387411	236587	196205	228927	81015.2	191930	284159	108620	474431	317641	141361	321097	147972	236889	409765	739373	509653	231405	252711	571338	704659	417868	1.51029e+06
L-Homophenylalanine	180.101	434.734	1.73696e+07	1.57376e+07	1.70628e+07	3.2655e+07	2.3039e+07	3.1237e+07	2.10978e+07	1.77132e+07	3.32203e+07	4.87662e+07	1.12166e+07	4.47522e+07	2.30221e+07	4.12435e+07	1.33434e+07	4.42731e+06	2.0277e+07	1.13947e+07	4.07649e+06	1.01114e+07	1.50616e+07	1.79756e+07	1.84244e+07	1.73634e+07
Galactitol	180.972	86.6527	1.041e+08	7.67213e+07	8.00969e+07	7.60308e+07	7.32581e+07	1.36408e+08	9.20624e+07	7.19645e+07	9.3431e+07	7.84208e+07	1.19673e+08	7.45521e+07	8.41847e+07	5.52847e+07	8.74842e+07	5.63237e+07	1.32572e+08	6.12779e+07	7.1499e+07	5.49798e+07	6.50153e+07	7.6755e+07	6.46655e+07	3.81457e+07
L-Tyrosine	182.081	214.998	5.94803e+08	7.40316e+08	2576629017	1766160686	1295917152	1523936266	5.56806e+08	2183936700	2.6443e+08	9.80936e+08	1151528435	1502087619	8.48061e+08	5.34399e+08	8.70765e+08	1652327490	1703468292	2092220179	2095124668	1372379355	1105447601	1740708257	1509566003	3.03546e+09
(S)-Beta-Tyrosine	182.081	392.906	610189	2.66612e+06	548193	611894	669348	732416	599636	607985	429796	734946	543407	552513	455799	567484	459958	4.80815e+06	3.50804e+06	5.20129e+06	770414	542688	5.2704e+06	4.0921e+06	4.29234e+06	1.21534e+06
Mannitol	182.987	652.203	1.29391e+08	1.16686e+08	3.42072e+07	1.97426e+08	1.46574e+07	7.86997e+07	145050918	5.08976e+07	8.14431e+07	3.21034e+07	93226385	6.72947e+07	3.97373e+07	1.21671e+08	2.41696e+07	1.6209e+08	2.33593e+08	1.51146e+08	1.0426e+08	1.10192e+08	8.16437e+07	2.26733e+08	185772524	2.74079e+07
N-Acetylglutamine	187.071	300.52	1.14378e+06	828669	1.45675e+06	874260	1.12283e+06	1.30791e+06	903911	1.4844e+06	954558	1.27466e+06	221838	841481	484335	1.09828e+06	139153	1.22714e+06	636576	655358	330821	445952	1.41759e+06	1.47343e+06	957542	3.58056e+06
Kynurenic acid	188.035	243.138	66896.6	140772	53330.5	73198.7	60725.5	73470.2	48500	51415.3	306662	111263	74044.6	57530.2	47486.7	57370.3	53481.4	64436.6	64318.9	115126	57655.9	50973.9	76897.1	92959.3	50790.9	76473.4
N8-Acetylspermidine	188.175	97.69	4.42039e+06	5.64014e+06	4.57564e+06	2.79318e+07	2.62867e+07	1.96412e+07	1.75087e+07	2.76593e+07	2.17933e+07	4.18012e+07	2.61186e+07	3.74267e+07	18587520	2.96059e+07	3.25443e+07	4.20169e+07	2.5865e+07	2.1018e+07	2.54776e+07	2.53506e+07	4.39137e+07	2.84244e+07	2.92125e+07	4.86532e+07
Carglumic acid	189.051	99.881	3.41609e+06	2.46578e+06	6.41137e+06	5.35452e+06	3.90416e+06	4.13154e+06	2.41836e+06	9.68312e+06	1.71249e+06	1.07658e+06	1.65066e+06	3.54424e+06	877758	1.29233e+06	1.70241e+06	1.54361e+06	4.90589e+06	3.95312e+06	5.18837e+06	3.71956e+06	3.83543e+06	4.10377e+06	2.7086e+06	4.98103e+06
N-Alpha-Acetyllysine	189.123	102.798	2.26463e+08	2.1132e+08	173330558	2.64666e+08	2.5509e+08	2.60748e+08	2.0795e+08	2.21375e+08	180921917	4.3598e+08	1.54248e+08	3.43616e+08	2.59802e+08	3.32023e+08	135165110	2.42726e+08	1.84828e+08	1.79082e+08	1.91314e+08	151664268	2.44337e+08	3.64294e+08	2.74644e+08	7.45486e+08
Alanyl-Valine	189.123	214.954	2.58278e+07	1.9813e+07	6.93734e+07	1.1318e+08	6.75933e+07	6.32811e+07	1.65153e+07	5.63423e+07	6.64368e+06	2.83324e+07	2.09985e+07	5.81866e+07	1.44945e+07	1.45771e+07	1.71327e+07	5.71831e+07	1.12248e+08	1.10104e+08	7.44315e+07	4.41737e+07	5.93468e+07	9.14127e+07	9.63223e+07	1.14685e+08
N-Acetyl-L-Methionine	190.053	311.682	1.66474e+07	1.71192e+07	4.30751e+07	3.77489e+07	28994951	3.79616e+07	1.60233e+07	3.21094e+07	8.15242e+06	4.38886e+07	2.28958e+07	5.90409e+07	2.29512e+07	2.18688e+07	1.91906e+07	4.95921e+07	5.62116e+07	3.83998e+07	5.48497e+07	3.51292e+07	4.46735e+07	6.17511e+07	5.18965e+07	3.12094e+08
N-Acetylglutamic acid	190.071	194.955	7.23492e+06	6.24328e+06	8.5405e+06	9.37021e+06	7.06634e+06	1.03652e+07	3.87939e+06	1.0559e+07	2.58641e+06	1.54218e+07	2.18028e+06	1.27529e+07	3.07062e+06	9.50393e+06	1.23024e+06	3.21254e+06	2.43294e+06	2.44916e+06	2.68516e+06	1.18056e+06	3.88617e+06	8.32232e+06	5.58243e+06	5.30215e+07
Indole-3-Propionic acid	190.086	661.645	2.37284e+06	3.93207e+06	2.0462e+06	4.29738e+06	3.07714e+06	6.43311e+06	2.28116e+06	3.54503e+06	3.196e+06	4.31381e+06	2.03094e+06	9.38845e+06	2.11606e+06	2.96092e+06	1.67971e+06	4.4394e+06	4.59971e+06	3.50784e+06	3.28616e+06	3.54681e+06	1.96548e+06	3.22356e+06	4.61519e+06	3.86322e+06
Cytisine	191.118	450.051	256514	548233	214778	505983	264721	475546	563601	270368	585299	468042	332902	584670	178143	531016	160111	463830	473829	209398	315315	444972	441182	189923	493173	829793
5-Hydroxyindoleacetic acid	192.065	499.043	4.85491e+06	4.23205e+06	4.40549e+06	4.32732e+06	7.62809e+06	6.83204e+06	3.43912e+06	6.5611e+06	2.80797e+06	6.28798e+06	4.72043e+06	4.9195e+06	3.86366e+06	5.38812e+06	7.59273e+06	6.54056e+06	3.87195e+06	5.9766e+06	8.03483e+06	4.4848e+06	4.27299e+06	5.85892e+06	6.7313e+06	5.35021e+06
Glucuronic acid	193.035	81.9636	3.56993e+06	5.32634e+06	4.13684e+06	3.04838e+06	6.71076e+06	7.99705e+06	3.38024e+06	5.34162e+06	2.20239e+06	5.09281e+06	3.00042e+06	3.73016e+06	1.90856e+06	3.18373e+06	2.01328e+06	3.77768e+06	9.06458e+06	6.08542e+06	4.63748e+06	2.86363e+06	6.51632e+06	4.76915e+06	6.34409e+06	4.38757e+07
trans-Ferulic acid	193.05	355.577	1.82962e+06	1.3024e+06	1.72207e+06	1.61508e+06	2.14414e+06	2.82595e+06	2.01688e+06	1.98174e+06	1.63861e+06	760319	542880	530158	430630	451749	837047	551639	1.95696e+06	403350	429607	430076	1.94141e+06	1.81921e+06	2.10585e+06	8.5637e+06
Ser Ser	193.086	651.194	3.51166e+07	35417024	3.16493e+07	2.75768e+07	3.98685e+07	4.12438e+07	3.37496e+07	3.35127e+07	2.17777e+07	25672755	1.66347e+07	2.46217e+07	1.49953e+07	1.74184e+07	2.9893e+07	1.68139e+06	3.18709e+07	2.94882e+07	2.9464e+07	2.32041e+07	4.15492e+07	2.82393e+07	37437251	1.99037e+07
O-Benzyl-L-Serine	194.081	816.861	7.34697e+06	6.66848e+06	9.08778e+06	6.40956e+06	6.4829e+06	6.50692e+06	7.08489e+06	8.30251e+06	6.19585e+06	5.73918e+06	7.14561e+06	6.70514e+06	8.05468e+06	7.98235e+06	4.2716e+06	9.67187e+06	5.44678e+06	8.42155e+06	8.2778e+06	8.29495e+06	6.99907e+06	7.9274e+06	7.86822e+06	8.206e+06
Gluconic acid	197.154	776.569	2.1893e+07	1.57041e+07	7.6155e+06	1.14044e+07	2.40415e+07	1.83137e+07	1.20229e+07	1.85502e+07	1.10114e+07	1.36855e+07	5.4278e+06	1.93375e+07	9.68855e+06	1.26228e+07	7.06801e+06	5.89338e+06	1.29731e+07	1.0159e+07	8.61456e+06	6.09539e+06	1.07157e+07	7.62856e+06	7.71565e+06	5.958e+06
5Z-Dodecenoic acid	197.154	510.432	4.26616e+06	5.04008e+06	3.16376e+06	5.98274e+06	9.08149e+06	8.26975e+06	4.45547e+06	1.17003e+07	4.30179e+06	6.76278e+06	4.07445e+06	8.3346e+06	5.49645e+06	4.9397e+06	5.65925e+06	3.96461e+06	6.99039e+06	8.70791e+06	5.10546e+06	3.27589e+06	4.26625e+06	3.95883e+06	4.80645e+06	1.01065e+06
L-Dopa	197.992	64.3874	3.89617e+06	8.63165e+06	1.27204e+07	1.34005e+07	1.39489e+07	1.02428e+07	5.46402e+06	1.74702e+07	3.75594e+06	9.98175e+06	4.40503e+06	1.83834e+07	3.37347e+06	1.16664e+07	7.05344e+06	3.64844e+06	5.41764e+06	3.68735e+06	7.17351e+06	6.20389e+06	3.97963e+06	8.92352e+06	1.10868e+07	1.20117e+07
N-Acetylhistidine	198.087	103.071	120520379	5.04635e+07	4.56252e+07	6.58645e+07	3.82258e+07	9.02984e+07	7.82595e+07	2.31341e+07	7.89555e+07	1.36929e+08	2.14827e+07	5.84485e+07	1.17275e+07	1.85639e+08	6.98964e+06	3.40258e+07	1.83278e+07	1.95692e+07	1.42149e+07	1.34204e+07	3.23753e+07	2.54132e+07	2.2102e+07	1.16012e+08
Spermine	203.223	68.8961	1.89887e+07	2.54764e+07	4.63686e+07	7.5896e+07	2.66996e+07	3.36519e+07	1.6016e+07	5.02749e+07	4.39833e+07	1.53926e+08	1.81715e+07	5.61552e+07	2.51968e+07	4.22928e+07	2.98584e+07	1.30061e+08	2.52534e+07	8.31348e+07	4.80291e+07	5.48974e+07	4.1125e+07	9.35404e+07	6.79308e+07	3.23423e+07
Xanthurenic acid	204.029	342.821	9.37349e+06	2.38941e+06	6.93746e+06	3.4442e+06	2.31025e+06	1.05888e+07	3.20517e+06	4.20293e+06	923731	3.51558e+06	1.33579e+06	802929	598953	2.72387e+06	583984	512346	5.16271e+06	1.42451e+07	4.84508e+06	689510	2.66645e+06	2.3979e+06	1.9704e+06	2.41583e+07
L-Tryptophan	205.097	404.365	1.83438e+08	2.23719e+08	1290786780	5.40384e+08	3.17021e+08	6.22788e+08	2.03158e+08	6.73146e+08	7.8908e+07	2.79685e+08	1.66024e+08	390421156	2.22129e+08	193268268	1.03767e+08	4.05492e+08	4.90116e+08	7.78417e+08	3.74565e+08	3.06698e+08	4.23331e+08	5.84778e+08	4.12284e+08	1.64236e+09
N-a-Acetyl-L-Arginine	217.129	103.289	1.92315e+07	1.5162e+07	2.83005e+07	1.85624e+07	1.7539e+07	2.76586e+07	1.95245e+07	1.52907e+07	1.71986e+07	3.22201e+07	1.96904e+07	2.12133e+07	1.54602e+07	3.3602e+07	2.1022e+06	2.26833e+07	2.28706e+07	1.88989e+07	2.11618e+07	1.62796e+07	2.50201e+07	4.15914e+07	2.23e+07	1.21493e+08
Lys Ala	218.153	759.567	1.58215e+07	1.83522e+07	1.11144e+07	1.32521e+07	2.06125e+07	1.33849e+07	2.47985e+07	1.5127e+07	2.53665e+07	1.64768e+07	1.40858e+07	4.05037e+06	5.42122e+06	1.96631e+07	1.90731e+07	1.47701e+07	1.52211e+07	1.73512e+07	1.53034e+07	1.27571e+07	3.17168e+07	1.40375e+07	3.90119e+07	1.79546e+07
O-Succinylhomoserine	219.071	230.193	519300	704746	5.57581e+06	6.71656e+06	4.30858e+06	4.31642e+06	461593	3.2453e+06	2.17946e+06	1.67203e+06	1.54608e+06	4.05717e+06	1.23068e+06	806030	784321	5.62992e+06	5.71489e+06	6.35476e+06	6.00803e+06	3.40633e+06	2.9621e+06	6.84881e+06	5.52795e+06	1.09685e+07
N-Acetyl-D-Glucosamine	222.097	100.083	4.82315e+07	7.06359e+07	1.10767e+08	140459683	9.28719e+07	7.20075e+07	2.7382e+07	1.07478e+08	1.91313e+07	6.40584e+07	2.49672e+08	7.66159e+07	1.10325e+08	2.94471e+07	1.20258e+08	4.16974e+07	1.39256e+08	1.63846e+08	1.60125e+08	1.1563e+08	7.10752e+07	1.60845e+08	1.68696e+08	6.55362e+07
Sinapic acid	223.063	373.313	2.12991e+06	2.46329e+06	940876	2.50857e+06	4.43328e+06	2.43434e+06	2.21521e+06	5.78375e+06	2.22215e+06	3.33554e+06	976344	2.65008e+06	2.36522e+06	2.57318e+06	2.57035e+06	3.19816e+06	3.14514e+06	2.4898e+06	1.64878e+06	1.75336e+06	5.42375e+06	2.05928e+06	2.03938e+06	1.98316e+06
Carnosine	226.012	159.107	315408	410749	383815	2.06543e+06	923589	327996	425395	300813	309573	2.52868e+06	387203	910739	307103	1.4537e+06	315381	274783	290833	290016	317137	276477	785458	248953	304241	1.08581e+06
Myristic acid	228.195	802.137	1.20488e+07	1.60432e+07	1.2949e+07	1.18613e+07	1.49062e+07	1.16222e+07	9.89109e+06	1.26642e+07	1.18876e+07	1.55631e+07	1.35521e+07	1.36409e+07	1.29716e+07	1.17905e+07	1.87996e+07	1.44268e+07	9.51525e+06	1.25216e+07	1.17889e+07	1.3461e+07	1.1311e+07	3.52237e+07	1.06173e+07	1.06954e+07
Dodecanedioic acid	229.144	505.337	5.34042e+06	8.22556e+06	6.65974e+06	8.65345e+06	1.19117e+07	2.00356e+07	6.35892e+06	1.07325e+07	7.9488e+06	2.63321e+07	1.21915e+07	2.1604e+07	9.09768e+06	1.54619e+07	1.34191e+07	2.07567e+07	1.36147e+07	1.69964e+07	2.06533e+07	1.73367e+07	1.3106e+07	2.13195e+07	3.22629e+07	3.02389e+07
5-Methoxy-DL-Tryptophan	233.093	390.829	2.80805e+06	3.13954e+06	3.7112e+06	3.72282e+06	2.27855e+06	5.0059e+06	2.92512e+06	1.54686e+06	1.52896e+06	2.42268e+06	1.87088e+06	2.40907e+06	1.40075e+06	1.94578e+06	2.17551e+06	1.93314e+06	5.34955e+06	6.32687e+06	5.44444e+06	4.95691e+06	6.01505e+06	5.6147e+06	7.51779e+06	7.75128e+06
Anhydrobrazilic acid	235.06	528.956	665616	832655	713365	802581	1.21463e+06	859824	868555	693841	959191	1.00517e+06	709427	743511	933403	861961	992620	1.19935e+06	769017	765077	825760	733569	1.07127e+06	801043	997356	957391
L-Acetylcarnitine	238.931	85.1794	2.1931e+07	1.28051e+07	1.09496e+07	1.39772e+07	1.41396e+07	3.27695e+07	1.61461e+07	7.89983e+06	1.37216e+07	1.27963e+07	2.42192e+07	1.10993e+07	1.22284e+07	9.81334e+06	1.60198e+07	9.52785e+06	3.09443e+07	12106714	1.20753e+07	1.12088e+07	1.34163e+07	1.11664e+07	1.19486e+07	5.15351e+06
Glycyltyrosine	239.102	327.014	2.15758e+07	4.00386e+06	1.56591e+07	1.3232e+07	7.91718e+06	1.2656e+07	7.04284e+06	1.09777e+07	2.07869e+06	1.45767e+07	3.46431e+06	7.77614e+06	3.06651e+06	1.56021e+07	2.26985e+06	6.57637e+06	1.80042e+07	3.39063e+07	13810560	6.67387e+06	1.83054e+07	1.07833e+07	8.99983e+06	4.97278e+07
Pentadecanoic acid	241.217	779.432	7.68974e+07	7.32664e+07	7.67111e+07	40044366	7.72379e+07	5.237e+07	6.75789e+07	6.88071e+07	6.05786e+07	7.52847e+07	109311319	9.00245e+07	6.57869e+07	6.19193e+07	6.86939e+07	7.83659e+07	4.32909e+07	7.6628e+07	2.39743e+07	3.9384e+07	1.65047e+07	3.94847e+07	1.42701e+07	3.95637e+07
L-Fucose-1-Phosphate	243.029	801.102	2.91951e+07	3.67056e+07	3.39368e+07	2.72279e+07	3.96769e+07	3.19136e+07	3.77005e+07	2.74505e+07	3.3195e+07	3.56446e+07	3.17165e+07	3.40969e+07	2.82937e+07	2.67583e+07	2.76455e+07	1.37195e+07	2.80032e+07	2.92057e+07	2.37912e+07	2.9082e+07	3.0418e+07	2.35317e+07	2.66641e+07	2.52175e+07
Biotin	243.077	413.086	374813	252588	283937	333637	404130	241434	266426	340671	388738	390066	349876	419346	263394	256446	351234	216112	262661	179960	521701	206583	293449	291912	456413	918805
Thymidine	243.097	343.929	2.76429e+06	4.31613e+06	3.17464e+06	1.03973e+07	8.21489e+06	8.49664e+06	1.7594e+06	9.92566e+06	3.34929e+06	9.58056e+06	5.33541e+06	8.9637e+06	2.75375e+06	2.13236e+06	9.05485e+06	7.37576e+06	1.26981e+07	9.03383e+06	1.1017e+07	7.63372e+06	5.03903e+06	8.62614e+06	1.45261e+07	3.48982e+06
3-Hydroxytetradecanoic acid	243.196	812.235	2.1916e+07	1.80185e+07	2.76908e+07	1.68743e+07	1.99556e+07	2.76243e+07	1.82095e+07	3.3085e+07	1.2227e+07	2.86685e+07	1.5098e+07	2.46794e+07	1.8027e+07	2.65803e+07	7.87157e+06	5.93268e+06	2.22325e+07	2.02694e+07	1.50539e+07	1.31766e+07	2.75391e+07	2.16364e+07	1.59527e+07	6.83281e+07
Pro Lys	244.165	94.462	1.14506e+07	1.45882e+07	4.23549e+07	4.25049e+07	3.44057e+07	2.46838e+07	7.46355e+06	2.83705e+07	3.30043e+06	1.24762e+07	1.4503e+07	3.01757e+07	1.07563e+07	6.87332e+06	6.5284e+06	1.71139e+07	4.60638e+07	5.36027e+07	7.85568e+07	4.63771e+07	2.61917e+07	6.1572e+07	5.27426e+07	9.59721e+07
N-Acetyl-DL-Tryptophan	247.107	550.894	1.98523e+06	1.32737e+06	4.82896e+06	2.05299e+06	2.22146e+06	2.80844e+06	1.89251e+06	1.87539e+06	806800	2.26097e+06	761306	1.9354e+06	1.17509e+06	1.7997e+06	1.02481e+06	1.87315e+06	1.868e+06	1.50208e+06	1.01148e+06	901261	2.54255e+06	3.22728e+06	1.77382e+06	8.37467e+06
Gamma-Glutamylcysteine	248.958	86.2729	1.58084e+08	1.10272e+08	7.59344e+07	1.03673e+08	1.23703e+08	2.49069e+08	9.44732e+07	6.04607e+07	1.26118e+08	8.76818e+07	1.99734e+08	8.53638e+07	9.19351e+07	5.84789e+07	1.39991e+08	6.44127e+07	2.25947e+08	1.01107e+08	7.54119e+07	6.32864e+07	5.86702e+07	1.16141e+08	6.00443e+07	3.24013e+07
Valerenolic acid	249.149	768.499	8.10133e+06	7.47128e+06	9.30399e+06	6.46862e+06	6.7798e+06	1.2662e+07	7.73492e+06	8.02271e+06	1.069e+06	6.41044e+06	3.67786e+06	6.75803e+06	4.92435e+06	6.82095e+06	3.45616e+06	8.04884e+06	5.95602e+06	5.97128e+06	5.39597e+06	5.04829e+06	9.05739e+06	7.46949e+06	7.02791e+06	1.45968e+07
Palmitic acid	255.072	674.004	5.65468e+07	9.10354e+06	2.11802e+07	8.73182e+06	7.94678e+06	7.77931e+06	4.63897e+07	1.91213e+07	3.55466e+07	7.27042e+06	6.66196e+06	3.50727e+07	3.6087e+07	2.89156e+07	3.95073e+07	2.72704e+07	1.67935e+07	6.6864e+06	2.88758e+07	1.77128e+07	1.86949e+07	2.63657e+07	2.53516e+07	4.32621e+07
Lyngbic acid	255.197	789.418	8.06619e+06	5.17389e+06	2.43271e+06	9.60545e+06	1.25565e+07	4.59386e+06	4.58911e+06	4.32264e+06	1.00216e+07	9.77702e+06	6.54817e+06	4.56097e+06	4.06837e+06	7.22158e+06	4.18591e+06	2.7058e+06	3.21958e+06	2.83261e+06	2.58135e+06	2.23259e+06	3.15224e+06	3.28175e+06	2.75424e+06	8.73214e+06
2-Hexyldecanoic acid	255.231	798.823	1.63181e+07	1.69737e+07	7.60751e+07	7.33e+07	6.92622e+07	2.90522e+07	1.64597e+07	6.31214e+07	1.4718e+07	5.02049e+07	1.69077e+07	6.8446e+07	6.54242e+07	6.68067e+06	1.48972e+07	2.08979e+07	5.44866e+07	1.37933e+07	1.18859e+07	1.0598e+07	4.98217e+07	2.53195e+07	5.66848e+07	3.54434e+07
Palmitic amide	256.264	805.476	3.31612e+07	3.36273e+07	3.84647e+07	3.93375e+07	5.11671e+07	4.00662e+07	3.9524e+07	3.59131e+07	3.90053e+07	3.53446e+07	2.119e+07	3.6053e+07	2.65531e+07	2.76419e+07	1.93721e+07	3.25659e+07	4.03271e+07	4.78464e+07	3.81131e+07	3.55726e+07	4.56847e+07	4.35312e+07	4.25301e+07	1.12744e+08
Tetradecanedioic acid	257.175	618.466	3.80469e+06	2.09776e+06	2.67574e+06	3.34567e+06	3.86249e+06	3.75285e+06	2.5359e+06	3.33523e+06	296823	4.49497e+06	3.34114e+06	3.87623e+06	3.92137e+06	2.98452e+06	239747	125932	249056	3.75095e+06	2.43154e+06	4.31699e+06	1.84179e+06	4.31099e+06	5.10657e+06	3.08868e+06
Glycerophosphocholine	258.109	156.777	907220	2.95585e+06	662136	7.74826e+06	1.10092e+07	768821	870808	1.36758e+06	2.72592e+06	1.38359e+07	1.59753e+07	5.28811e+06	1.31711e+07	4.42112e+06	2.25064e+07	1.15563e+07	1.01472e+06	1.15831e+06	1.32757e+07	729672	1.35203e+06	1.98881e+06	1.17079e+06	1.0331e+07
Gamma-Glutamyl-Leucine	261.145	410.248	8.025e+06	7.89355e+06	4.50881e+07	1.6133e+07	1.36165e+07	1.43809e+07	5.73574e+06	3.10945e+07	4.23346e+06	1.16599e+07	8.55121e+06	1.33891e+07	6.58224e+06	7.21038e+06	4.85414e+06	1.30394e+07	2.79032e+07	1.92997e+07	3.26062e+07	1.53937e+07	1.62893e+07	3.92326e+07	25086516	4.35478e+08
Thiamine	265.111	92.1322	9.44054e+07	9.10062e+07	1.10165e+08	1.85627e+08	1.36349e+08	8.0511e+07	9.88882e+07	1.41859e+08	7.89016e+07	8.58451e+07	1.02502e+08	1.44573e+08	7.8103e+07	7.76029e+07	9.56869e+07	1.18576e+08	9.06727e+07	9.26979e+07	9.52169e+07	1.14634e+08	9.40497e+07	1.35502e+08	1.12478e+08	8.34669e+07
Inosine	268.104	288.171	2.2581e+07	2.72342e+07	6.89207e+07	9.11959e+07	9.7923e+07	1.3059e+08	1.65734e+07	1.30183e+08	7.67711e+07	1.13889e+08	6.58226e+07	6.8657e+07	6.12233e+07	6.55841e+07	4.0164e+07	7.41774e+07	7.47419e+07	5.30448e+07	7.70636e+07	3.91281e+07	3.44663e+07	6.01414e+07	8.38725e+07	1.49987e+07
Deoxyguanosine	268.104	314.216	1.15018e+07	1.89563e+07	5.91974e+07	1.25162e+08	5.96089e+07	1.03041e+08	4.73223e+06	9.33646e+07	1.39716e+07	5.75329e+07	3.31819e+07	1.09579e+08	2.66209e+07	1.18536e+07	3.12889e+07	8.73325e+07	1.51409e+08	1.22823e+08	8.74119e+07	8.45984e+07	5.51163e+07	1.07117e+08	1.39654e+08	8.72164e+07
2-Hydroxyhexadecanoic acid	271.228	839.403	5.53238e+08	601054092	2.07744e+08	9.56445e+08	734083510	4.65513e+08	1024275819	1041293682	9.95659e+08	1062390196	6.33306e+08	1116323488	7.96345e+08	1402350645	5.90122e+08	5.72312e+08	2.56716e+08	1.90263e+08	5.41491e+07	1.76353e+08	5.22431e+08	9.14675e+08	2.49257e+08	1.42987e+09
Gln Gln	275.134	415	176698	232977	135329	1.04975e+06	452015	228663	390621	128702	1.34642e+06	1.15476e+06	1.37802e+06	1.46796e+06	1.15217e+06	1.31429e+06	308402	1.16737e+06	367013	351248	1.94646e+06	1.09381e+06	1.18749e+06	449019	1.34338e+06	902906
Gamma-Glutamyl-Methionine	279.101	340.915	2.93103e+06	441252	8.74271e+06	1.8394e+06	961179	2.83192e+06	325338	4.52254e+06	180584	2.03088e+06	1.2613e+06	1.44088e+06	682627	1.7724e+06	886998	2.38477e+06	3.39186e+06	4.25047e+06	5.44537e+06	1.64293e+06	4.3888e+06	4.3842e+06	4.45261e+06	2.99824e+07
12(S)-Hydroxy-16-Heptadecynoic acid	281.212	570.347	2.48275e+06	2.02868e+06	1.94115e+06	2.80575e+06	2.51176e+06	2.6622e+06	4.35741e+06	1.94469e+06	3.42597e+06	2.57375e+06	894006	2.45573e+06	753901	3.03196e+06	740339	5.93368e+06	1.90601e+06	838493	1.61027e+06	1.34942e+06	1.27728e+06	1.58209e+06	1.69904e+06	7.9917e+06
Linoleic acid	281.247	779.103	3.17782e+06	1.10382e+07	2.55601e+07	9.55252e+06	1.5202e+07	1.98846e+07	1.15093e+07	2.16726e+07	5.66255e+07	1.34802e+07	1.94276e+07	1.14553e+07	3.1636e+06	1.38368e+07	1.34518e+07	8.55696e+06	1.96672e+06	4.91219e+07	1.98157e+06	1.64441e+06	6.66286e+06	1.90811e+07	2.49276e+07	3.0065e+06
Oleic acid	281.25	40.9883	2.39951e+06	9.84454e+06	2.64167e+06	9.87739e+06	2.46148e+06	2.54284e+06	5.76454e+06	2.82216e+06	1.27535e+07	2.4447e+06	2.77802e+07	5.61219e+06	2.88302e+07	2.74327e+06	9.26482e+06	8.26824e+06	3.21389e+07	4.01406e+06	7.89414e+06	1.02608e+07	2.79054e+07	8.96933e+06	3.29076e+07	1.10883e+07
Guanosine	284.099	303.692	2.75922e+06	7.31873e+06	2.58735e+07	4.32484e+07	4.2568e+07	6.08552e+07	1.17299e+06	7.0035e+07	4.03519e+06	26758509	25474118	2.95327e+07	1.10234e+07	7.90338e+06	1.33113e+07	2.48296e+07	3.49771e+07	5.01227e+07	3.07464e+07	2.94376e+07	7.99707e+06	2.20375e+07	5.49178e+07	1.43145e+07
Enterodiol	285.148	621.604	9.46047e+06	1.17075e+07	7.59089e+06	5.08714e+06	6.04378e+06	1.21783e+07	8.58555e+06	4.67737e+06	4.32564e+06	4.53352e+06	221242	4.33735e+06	3.29246e+06	3.32493e+06	313091	313765	4.72254e+06	2.12564e+06	2.77177e+06	1.26774e+06	2.60623e+06	2.0825e+06	2.50616e+06	1.54851e+06
Kaempferol	285.207	651.286	1.67902e+06	3.41326e+06	145348	283588	211453	1.8632e+06	1.86239e+06	206333	182395	164320	53536.7	105168	118783	209525	54414.5	982902	59149.7	141947	23570.5	57791.4	93058.2	99566.5	117882	2.11969e+06
Erythro-Sphingosine C-17	286.274	779.845	5.18097e+08	6.79849e+08	4.14633e+08	4.2372e+08	5.52093e+08	6.03845e+08	7.77897e+08	4.3231e+08	5.37576e+08	4.66364e+08	3.93339e+08	4.56873e+08	5.00123e+08	4.4509e+08	389818236	3.04781e+08	6.46135e+08	4.63949e+08	4.25884e+08	3.47864e+08	6.95823e+08	5.98079e+08	5.08461e+08	6.66062e+08
Estriol	287.161	413.469	695842	953028	712399	1.0445e+06	814765	1.24976e+06	1.00492e+06	942322	389815	723657	279282	709993	247124	364853	329280	1.20143e+06	1.12131e+06	1.11366e+06	2.14789e+06	766079	1.72779e+06	1.6793e+06	810263	1.69713e+06
AIR	294.047	181.94	748456	789900	2.15029e+06	1.20483e+06	1.59513e+06	1.67164e+06	659568	2.51981e+06	402262	1.13034e+06	763143	1.46014e+06	649932	712872	596329	1.74043e+06	1.79915e+06	1.85977e+06	1.75648e+06	1.55578e+06	1.13744e+06	1.38259e+06	2.20698e+06	2.01611e+06
N-Acetylmuramate	294.118	269.832	2.0417e+07	4.14737e+07	2.60779e+07	5.66322e+07	4.63274e+07	3.17319e+07	2.55153e+07	3.78043e+07	2.10218e+07	7.08269e+07	6.80766e+07	4.97836e+07	6.60724e+07	4.27217e+07	7.12268e+07	5.68295e+07	3.03278e+07	37019761	7.68516e+07	6.4298e+07	3.11039e+07	4.12097e+07	6.21251e+07	6.5746e+07
Alpha-Dimorphecolic acid	295.228	825.755	3.39762e+07	3.30453e+07	7.14843e+06	2.98131e+07	8.60649e+06	3.57424e+07	9.88288e+06	3.64518e+07	2.47068e+07	4.96984e+07	25108980	1.25223e+07	8.58342e+06	3.89254e+07	4.97726e+06	2.66772e+07	1.79991e+07	3.94731e+07	2.72716e+07	3.04314e+07	5.50913e+07	6.03324e+07	4.93992e+07	3.82361e+07
Enterolactone	299.126	605.82	2.31111e+06	2.59509e+06	2.37727e+06	2.10916e+06	2.61243e+06	2.62649e+06	3.74786e+06	1.98169e+06	1.88602e+06	1.51845e+06	2.15267e+06	1.3498e+06	1.40156e+06	1.47724e+06	1.75305e+06	2.41604e+06	1.86544e+06	1.50423e+06	2.13747e+06	1.68172e+06	2.21744e+06	1.48872e+06	2.06979e+06	1.54409e+06
Kempferide	301.07	701.035	1.55903e+06	1.45795e+07	231500	296404	635974	822534	747350	313125	1.39603e+06	501920	327173	429691	469823	368584	324727	319175	2.26795e+06	831210	225461	256556	269985	232242	253094	238905
Iodotyrosine	306.919	85.1794	2.04281e+07	1.05135e+07	1.02522e+07	9.86547e+06	1.28789e+07	3.38696e+07	1.35096e+07	5.48131e+06	1.00472e+07	9.04996e+06	2.50091e+07	7.8922e+06	1.01025e+07	5.90835e+06	1.42648e+07	6.36002e+06	3.012e+07	9.71438e+06	1.08552e+07	8.02094e+06	9.15607e+06	8.74948e+06	7.12806e+06	2.29284e+06
Neu5Ac	310.112	97.9234	3.90681e+06	7.10404e+06	2.22748e+07	2.43798e+07	9.06367e+06	8.90774e+06	1.23447e+06	1.1517e+07	396932	6.92554e+06	1.52135e+07	8.28798e+06	4.74243e+06	1.78945e+06	6.83202e+06	7.28942e+06	1.63622e+07	2.21744e+07	2.68499e+07	1.94689e+07	7.18918e+06	1.75162e+07	2.75256e+07	1.26491e+07
9,10-DHOME	313.238	745.748	1.84966e+07	1.73947e+07	1.33397e+07	1.90484e+07	1.92674e+07	1.93503e+07	2.11567e+07	1.98146e+07	5.86488e+06	2.23035e+07	1.13801e+07	1.9988e+07	3.952e+06	5.44987e+06	8.58782e+06	1.59166e+07	3.98416e+06	4.0293e+06	2.72552e+06	3.30036e+06	6.29787e+06	2.12578e+07	2.04948e+07	3.01422e+07
Fructose 1,6-Bisphosphate	340.259	462.956	4.69223e+06	4.72994e+06	2.92857e+06	5.17989e+06	3.45862e+06	4.63679e+06	6.30471e+06	2.84951e+06	4.80509e+06	3.98525e+07	4.10708e+06	4.15632e+07	2.69723e+07	2.13884e+07	8.28648e+06	8.32507e+06	5.08371e+06	4.35707e+06	4.76834e+06	3.57695e+06	5.11187e+06	3.77067e+06	4.8988e+06	7.21073e+06
Trehalose	343.128	474.395	431870	320154	4.30534e+06	409453	965026	2.9806e+06	831037	308125	201637	889996	347452	1.72158e+06	1.89381e+06	275082	277881	1.19997e+06	2.02817e+06	553082	570809	225694	4.09446e+06	4.53079e+06	2.09253e+06	2.41572e+06
L-Ala-Gamma-D-Glu-L-Lys	346.18	389.865	42908.5	59710.9	100441	436252	77871.2	56302.1	47139.5	78229.5	20349.3	211190	475355	201703	202281	5389.71	169279	45392.2	53647.4	332830	581746	362524	335145	56999.6	410861	41269
Corticosterone	347.218	462.932	3.58331e+06	1.41027e+06	2.2097e+06	3.87699e+06	3.23413e+06	5.51578e+06	6.94677e+06	5.09098e+06	3.97023e+06	4.41719e+06	4.12451e+06	3.47316e+06	3.05856e+06	3.6145e+06	7.53718e+06	3.58254e+06	5.25658e+06	4.56289e+06	4.51889e+06	2.97521e+06	3.63818e+06	4.29223e+06	4.1123e+06	4.16674e+06
TRH	361.162	697.948	4.64229e+06	3.52732e+06	4.61977e+06	3.87441e+06	4.64102e+06	4.67501e+06	5.05702e+06	4.27825e+06	6.9284e+06	4.03003e+06	6.20118e+06	5.87691e+06	5.64702e+06	6.13544e+06	7.60083e+06	7.73693e+06	4.86034e+06	7.00375e+06	7.18708e+06	7.56035e+06	5.39241e+06	5.78076e+06	6.56545e+06	4.76438e+06
Myristoylcarnitine	372.31	800.895	6.12829e+07	4.186e+07	4.64988e+07	3.3021e+07	3.65052e+07	4.94962e+07	7.46519e+07	3.54529e+07	4.47159e+07	5.09832e+07	1.79227e+07	6.04654e+07	3.85043e+07	4.53086e+07	2.52858e+07	1.84138e+07	3.71653e+07	4.8319e+07	1.43063e+07	1.73914e+07	6.78354e+07	3.71648e+07	2.87788e+07	4.64701e+07
Riboflavin	377.144	454.626	2.94502e+07	3.21716e+07	3.01436e+07	2.44184e+07	4.97304e+07	4.23051e+07	3.28493e+07	5.29632e+07	2.89231e+07	4.39473e+07	3.39229e+07	5.02096e+07	3.18569e+07	3.29901e+07	2.68091e+07	3.18332e+07	4.33903e+07	5.0981e+07	4.92033e+07	5.03903e+07	4.97939e+07	6.75846e+07	5.0691e+07	2.89459e+07
Lys-Lys-OH	383.186	749.931	2.12176e+06	2.23026e+06	1.54094e+06	1.56805e+06	2.0222e+06	3.66649e+06	3.46799e+06	1.73454e+06	1.47988e+06	1.78879e+06	2.65047e+06	2.05389e+06	1.62697e+06	2.97911e+06	1.93449e+06	1.68548e+06	3.07419e+06	3.41683e+06	2.16106e+06	3.66064e+06	3.21831e+06	2.97341e+06	3.73594e+06	4.13819e+06
Trp Trp	391.176	554.832	2.78732e+06	3.11663e+06	3.43761e+06	4.11992e+06	3.62747e+06	3.56715e+06	2.51766e+06	2.99086e+06	1.99344e+06	3.0761e+06	2.33885e+06	3.09571e+06	2.23664e+06	2.17274e+06	1.65604e+06	3.25929e+06	5.69926e+06	3.92833e+06	3.03766e+06	2.6616e+06	4.37769e+06	4.80476e+06	4.26036e+06	8.30854e+06
Deoxycholic acid	391.249	775.164	5.05466e+06	4.22968e+06	3.54724e+06	6.21738e+06	8.29034e+06	6.3934e+06	5.7571e+06	4.36018e+06	4.92919e+06	1.01571e+07	6.38679e+06	6.46058e+06	3.74258e+06	6.35676e+06	3.7748e+06	5.94285e+06	1.01229e+07	6.05527e+06	7.20453e+06	5.86953e+06	6.42523e+06	9.11102e+06	1.13249e+07	5.74807e+06
Chenodeoxycholic acid	391.284	812.906	10122641513	12140143614	6982722073	13081536868	12703435307	9725388187	9141858635	6520868082	11470852036	14024296008	10668163595	12623201522	10665499343	8375446790	17638918446	4778446440	16607585334	11538506233	12503400044	13057097026	12388372182	10464772287	12454471767	2.65811e+09
Rotenone	395.149	589.109	1.18705e+06	1.32445e+06	1.37176e+06	1.63292e+06	1.83091e+06	1.81294e+06	1.49842e+06	2.56597e+06	2.14176e+06	1.87101e+06	1.57775e+06	1.73264e+06	1.97535e+06	1.75686e+06	1.40905e+06	1771856	1.33047e+06	1.5454e+06	1.82119e+06	1.92645e+06	1.50141e+06	1.604e+06	2.21771e+06	1.55164e+06
L-Palmitoylcarnitine	400.342	829.31	3.54677e+08	3.77189e+08	3.41449e+08	2.21211e+08	2.74763e+08	3.33567e+08	3.89687e+08	3.23315e+08	1.98995e+08	3.12587e+08	1.48466e+08	3.26832e+08	2.88102e+08	267587032	1.81385e+08	1.70589e+08	2.59745e+08	4.41837e+08	1.40234e+08	1.06361e+08	4.9556e+08	3.00213e+08	2.92034e+07	2.70318e+08
Cholic acid	407.28	568.864	1.0955e+08	1.93137e+08	5.63038e+07	1.53631e+08	9.34939e+07	114745830	1.13265e+08	7.07876e+07	1.89882e+08	2.4004e+08	1.6553e+08	1.27138e+08	1.96316e+08	1.70818e+08	2.02013e+08	4.39625e+07	211187286	1.73783e+08	1.17968e+08	9.76916e+07	8.39988e+07	1.62962e+08	1.97463e+08	5.73083e+07
1-Octadecyl Lysophosphatidic acid	423.286	502.176	7.9244e+07	3.36866e+07	2.76083e+07	4.18629e+07	1.02273e+08	43114762	7.41172e+07	3.33518e+07	1.04143e+08	1.11121e+08	9.48795e+07	8.92061e+07	6.5327e+07	1.01559e+08	9.39477e+07	5.24858e+07	3.59261e+07	6.96264e+07	5.42708e+07	3.80823e+07	7.79125e+07	2.76871e+07	3.41863e+07	3.80863e+07
Lysyl-Tyrosyl-Lysine	436.265	782.853	3.39289e+07	4.19464e+07	3.4079e+07	4.44112e+07	4.43325e+07	4.80617e+07	5.03676e+07	3.30245e+07	3.81091e+07	3.30026e+07	3.19993e+07	4.43376e+07	2.22835e+07	3.95831e+07	1.67521e+07	1.98815e+07	1.30164e+07	2.88933e+07	1.96676e+07	1.85663e+07	2.50571e+07	1.79396e+07	2.08279e+07	1.92595e+07
LysoPE(15:0/0:0)	440.276	828.427	9.9175e+07	3.08329e+08	3.99192e+08	3.80461e+08	5.27497e+08	5.69902e+08	4.43757e+08	714219893	2.53292e+08	4.0108e+08	3.55356e+08	4.4814e+08	3.3919e+08	4.49569e+08	2.62096e+08	554358586	6.92332e+08	828556173	1.7819e+08	2.01891e+08	3.56528e+08	4.86794e+08	5.95492e+08	6.59853e+07
5-Methyltetrahydrofolate	459.192	437.904	172712	175614	355443	263772	260983	223840	232284	302984	227049	313152	257287	500619	284143	328301	278198	480400	373254	1.77692e+06	276442	321325	262057	833346	326430	1.73775e+06
Galactosylsphingosine	462.34	766.128	1.45039e+07	1.57836e+07	1.1047e+07	1.12481e+07	6.65444e+06	1.39863e+07	1.8598e+07	1.35467e+07	1.67865e+07	1.29165e+07	1.37254e+07	1.3801e+07	1.27781e+07	1.18112e+07	1.09153e+07	1.30488e+07	1.458e+07	1.72169e+07	1.3577e+07	1.25403e+07	9.38983e+06	1.21939e+07	1.36682e+07	1.35507e+07
Cholesterol Sulfate	465.304	562.884	9.0692e+06	2.5632e+06	4.7092e+06	3.82954e+06	2.51699e+06	3.11789e+06	2.1011e+06	4.40141e+06	2.69627e+06	9.61673e+06	9.03873e+06	5.47041e+06	6.75606e+06	2.04362e+06	2.03626e+07	2.40222e+06	4.59428e+06	5.13767e+06	8.06933e+06	5.64364e+06	5.92707e+06	4.7304e+06	4.77483e+06	2.36678e+06
Glycocholic acid	466.315	717.304	3.49207e+06	8.84977e+06	1.13157e+07	1.29705e+07	5.21793e+06	1.11806e+06	1.20382e+06	1.74793e+06	264870	7257530	419149	7.38123e+06	2.11917e+06	1.86046e+06	789007	2.87961e+06	3.95299e+06	6.86059e+06	1.26961e+06	1.78796e+06	4.21287e+06	4.8651e+06	1.15716e+06	3.97553e+06
PG(16:0/0:0)[U]	483.271	816.27	1543906516	1203632355	1141715663	2194921198	1497640284	1668802767	3.2925e+08	2706444741	4.9862e+08	2574712378	7.98409e+08	1827730573	1073115240	1272747837	3.74964e+08	827358534	4.75409e+08	3.39009e+08	314416103	1.73411e+08	5.72448e+08	6.35489e+08	7.27784e+08	4.85032e+08
Maltotriose	503.161	100.314	7.98706e+06	9.22966e+06	1.20224e+07	1.03904e+07	8.40507e+06	1.01416e+07	6.23314e+06	1.00086e+07	6.32804e+06	1.81476e+07	4.31597e+06	8.70911e+06	6.60314e+06	7.36633e+06	2.53505e+06	5.44705e+06	1.00832e+07	7.35108e+06	5.93487e+06	6.49445e+06	8.93269e+06	1.05383e+07	9.19423e+06	1.61629e+07
Taurocholic acid	516.296	658.979	2.09911e+07	2.44569e+07	1.8577e+07	2.03815e+07	2.50752e+07	1.94488e+07	2.18456e+07	2.47673e+07	1.38477e+07	1.64469e+07	3.49643e+06	1.67711e+07	6.97159e+06	1.57314e+07	1.58255e+07	5.88006e+06	2.64291e+07	1.52731e+07	1.86845e+07	3.08721e+07	3.81494e+07	5.08885e+07	3.13626e+07	6.42042e+07
Biliverdin	583.252	763.122	468904	555356	2.40439e+06	370703	2.70025e+06	322437	456993	2.48309e+06	374626	1.53493e+06	2.74471e+06	1.14626e+06	681845	1.05051e+06	2.26763e+06	2.6342e+06	2.14276e+06	2.97097e+06	2.83133e+06	1.12128e+06	2.16558e+06	4.38762e+06	2.1713e+06	773142
L-Urobilin	595.349	607.633	1.51558e+08	1.06961e+08	6.99768e+07	1.62626e+08	2.00328e+08	1.85428e+08	1.06877e+08	144550072	5.85411e+08	7.45487e+08	2.6386e+08	4.5043e+08	1.90566e+08	4.86235e+08	6.12299e+08	2.32098e+08	2.20632e+08	7.14315e+07	2.81514e+08	1.19627e+08	2.26334e+08	2.36477e+08	3.01765e+08	3.53968e+08
