# Supplementary material for: Positive Interventional Effect of Engineered Butyrate-Producing Bacteria on Metabolic Disorders and Intestinal Flora Disruption in Obese Mice
Source: Microbiol Spectr. 2022 Mar 16;10(2):e01147-21. doi: 10.1128/spectrum.01147-21 (PMC9045090; doi:10.1128/spectrum.01147-21)
Supplement: SUPPLEMENTAL FILE 4 — Supplemental material. Download SPECTRUM01147-21_Supp_4_seq14.xlsx, XLSX file, 0.01 MB [file spectrum01147-21_supp_4_seq14.xlsx]

## Sheet: Sheet1
Table S5 Enrichment analysis pathway annotation results
Pathway	total	expected	hits	Raw p	Holm p	FDR
Arginine biosynthesis	14	1.24	8	5.96e-06	0.000501	0.000501
Aminoacyl-tRNA biosynthesis	48	4.26	14	3.34e-05	0.00277	0.0014
D-Glutamine and D-glutamate metabolism	6	0.532	4	0.000773	0.0634	0.0216
Histidine metabolism	16	1.42	6	0.00166	0.134	0.0348
Phenylalanine, tyrosine and tryptophan biosynthesis	4	0.355	3	0.00256	0.205	0.043
Valine, leucine and isoleucine biosynthesis	8	0.71	3	0.0274	1	0.303
Alanine, aspartate and glutamate metabolism	28	2.48	6	0.032	1	0.303
Glutathione metabolism	28	2.48	6	0.032	1	0.303
beta-Alanine metabolism	21	1.86	5	0.0324	1	0.303
Arginine and proline metabolism	38	3.37	7	0.0451	1	0.379
Phenylalanine metabolism	10	0.887	3	0.0515	1	0.393
Nitrogen metabolism	6	0.532	2	0.0924	1	0.647
Nicotinate and nicotinamide metabolism	15	1.33	3	0.141	1	0.86
Ascorbate and aldarate metabolism	8	0.71	2	0.154	1	0.86
Taurine and hypotaurine metabolism	8	0.71	2	0.154	1	0.86
Ubiquinone and other terpenoid-quinone biosynthesis	9	0.798	2	0.186	1	0.979
Pantothenate and CoA biosynthesis	19	1.69	3	0.234	1	1
Riboflavin metabolism	4	0.355	1	0.311	1	1
Tyrosine metabolism	42	3.73	5	0.314	1	1
Purine metabolism	65	5.77	7	0.353	1	1
Linoleic acid metabolism	5	0.443	1	0.372	1	1
Primary bile acid biosynthesis	46	4.08	5	0.387	1	1
Butanoate metabolism	15	1.33	2	0.39	1	1
Pyrimidine metabolism	39	3.46	4	0.46	1	1
Thiamine metabolism	7	0.621	1	0.479	1	1
Starch and sucrose metabolism	18	1.6	2	0.484	1	1
Tryptophan metabolism	41	3.64	4	0.5	1	1
Glyoxylate and dicarboxylate metabolism	32	2.84	3	0.551	1	1
One carbon pool by folate	9	0.798	1	0.568	1	1
Glycine, serine and threonine metabolism	33	2.93	3	0.572	1	1
Pyruvate metabolism	22	1.95	2	0.595	1	1
Biotin metabolism	10	0.887	1	0.606	1	1
Biosynthesis of unsaturated fatty acids	36	3.19	3	0.633	1	1
Amino sugar and nucleotide sugar metabolism	37	3.28	3	0.652	1	1
Galactose metabolism	27	2.39	2	0.707	1	1
Porphyrin and chlorophyll metabolism	30	2.66	2	0.761	1	1
Cysteine and methionine metabolism	33	2.93	2	0.807	1	1
Pentose and glucuronate interconversions	18	1.6	1	0.814	1	1
Citrate cycle (TCA cycle)	20	1.77	1	0.846	1	1
Fructose and mannose metabolism	20	1.77	1	0.846	1	1
Ether lipid metabolism	20	1.77	1	0.846	1	1
Sphingolipid metabolism	21	1.86	1	0.86	1	1
Pentose phosphate pathway	22	1.95	1	0.872	1	1
Fatty acid degradation	39	3.46	2	0.875	1	1
Valine, leucine and isoleucine degradation	40	3.55	2	0.884	1	1
Lysine degradation	25	2.22	1	0.904	1	1
Glycolysis / Gluconeogenesis	26	2.31	1	0.912	1	1
Fatty acid biosynthesis	47	4.17	2	0.932	1	1
Inositol phosphate metabolism	30	2.66	1	0.94	1	1
Glycerophospholipid metabolism	36	3.19	1	0.966	1	1
Fatty acid elongation	39	3.46	1	0.975	1	1
Steroid hormone biosynthesis	85	7.54	3	0.986	1	1
