# Supplementary material for: Positive Interventional Effect of Engineered Butyrate-Producing Bacteria on Metabolic Disorders and Intestinal Flora Disruption in Obese Mice
Source: Microbiol Spectr. 2022 Mar 16;10(2):e01147-21. doi: 10.1128/spectrum.01147-21 (PMC9045090; doi:10.1128/spectrum.01147-21)
Supplement: SUPPLEMENTAL FILE 5 — Supplemental material. Download SPECTRUM01147-21_Supp_5_seq15.xlsx, XLSX file, 0.01 MB [file spectrum01147-21_supp_5_seq15.xlsx]

## Sheet: Sheet1
Table S6 Functional meta-analysis pathway annotation results
Pathways	Amummichoginput.qs.Pathway total	Amummichoginput.qs.Hits.total	Amummichoginput.qs.Hits.sig	Amummichoginput.qs.Expected	Amummichoginput.qs.FET	Amummichoginput.qs.EASE	Amummichoginput.qs.Gamma	Amummichoginput.qs.Emp.Hits	Bmummichoginput.qs.Pathway total	Bmummichoginput.qs.Hits.total	Bmummichoginput.qs.Hits.sig	Bmummichoginput.qs.Expected	Bmummichoginput.qs.FET	Bmummichoginput.qs.EASE	Bmummichoginput.qs.Gamma	Bmummichoginput.qs.Emp.Hits	Cmummichoginput.qs.Pathway total	Cmummichoginput.qs.Hits.total	Cmummichoginput.qs.Hits.sig	Cmummichoginput.qs.Expected	Cmummichoginput.qs.FET	Cmummichoginput.qs.EASE	Cmummichoginput.qs.Gamma	Cmummichoginput.qs.Emp.Hits	Meta.P
Primary bile acid biosynthesis	46	34	18	5.4181	0.0029919	0.0078759	0.011862	62	46	34	4	2.0811	0.55962	0.76047	0.075244	54	46	34	11	5.4899	0.45747	0.60049	0.03844	88	0.025974
Steroid hormone biosynthesis	77	69	26	9.0694	0.083937	0.12633	0.014621	0	77	68	3	3.4836	0.99133	0.99819	0.28011	3	77	71	29	9.1895	0.026838	0.044411	0.013042	0	0.057472
N-Glycan biosynthesis	38	2	1	4.4758	0.5082	1	1	0	38	2	1	1.7192	0.21551	1	1	0	38	2	2	4.5351	0.091011	0.51097	0.031442	0	0.16175
Biosynthesis of unsaturated fatty acids	34	10	3	4.0047	0.61483	0.84773	0.078707	99	34	10	2	1.5382	0.31915	0.69925	0.065763	28	34	10	4	4.0577	0.35598	0.62015	0.040271	91	0.50313
Metabolism of xenobiotics by cytochrome P450	64	12	4	7.5382	0.50348	0.74165	0.055546	0	64	13	3	2.8955	0.17665	0.43907	0.041596	0	64	13	1	7.6381	0.99134	1	1	2	0.56228
Lysine degradation	19	11	2	2.2379	0.88755	0.98004	0.17446	1	19	11	3	0.85959	0.11994	0.35503	0.03669	0	19	11	2	2.2676	0.89275	0.98126	0.17325	0	0.5819
Amino sugar and nucleotide sugar metabolism	35	9	1	4.1225	0.96006	1	1	16	35	10	2	1.5835	0.31915	0.69925	0.065763	0	35	9	2	4.1771	0.81065	0.96108	0.13993	5	0.83524
Porphyrin and chlorophyll metabolism	27	9	3	3.1802	0.53398	0.80008	0.066535	0	27	9	1	1.2215	0.66724	1	1	0	27	8	1	3.2223	0.94524	1	1	0	0.90276
Ubiquinone and other terpenoid-quinone biosynthesis	9	9	3	1.0601	0.53398	0.80008	0.066535	3	9	9	1	0.40718	0.66724	1	1	3	9	9	1	1.0741	0.96206	1	1	27	0.90625
Steroid biosynthesis	41	33	9	4.8292	0.69579	0.81463	0.069869	4	41	29	2	1.8549	0.86688	0.97146	0.16808	7	41	33	2	4.8931	0.99993	1	0.47761	89	0.98518
Alanine, aspartate and glutamate metabolism	28	9	1	3.298	0.96006	1	1	0	28	11	1	1.2668	0.74017	1	1	0	28	10	2	3.3417	0.85696	0.97298	0.15665	0	0.98591
Valine, leucine and isoleucine degradation	35	10	1	4.1225	0.9722	1	1	0	35	9	1	1.5835	0.66724	1	1	0	35	11	1	4.1771	0.98184	1	1	0	0.98905
Tyrosine metabolism	42	22	3	4.947	0.98061	0.99611	0.2481	0	42	22	1	1.9002	0.93462	1	1	0	42	18	1	5.0125	0.99866	1	1	9	0.99989
Arginine and proline metabolism	37	23	2	4.358	0.99736	0.99975	0.35846	0	37	24	1	1.6739	0.94931	1	1	0	37	23	1	4.4158	0.9998	1	1	2	0.99997
