# Supplementary material for: Positive Interventional Effect of Engineered Butyrate-Producing Bacteria on Metabolic Disorders and Intestinal Flora Disruption in Obese Mice
Source: Microbiol Spectr. 2022 Mar 16;10(2):e01147-21. doi: 10.1128/spectrum.01147-21 (PMC9045090; doi:10.1128/spectrum.01147-21)
Supplement: SUPPLEMENTAL FILE 6 — Supplemental material. Download SPECTRUM01147-21_Supp_6_seq16.xlsx, XLSX file, 0.01 MB [file spectrum01147-21_supp_6_seq16.xlsx]

## Sheet: Sheet1
Table S7 Data set for Spearman correlation analysis
	HFD				HP				HEP
	HFD1	HFD2	HFD3	HFD4	HP1	HP2	HP3	HP4	HEP1	HEP2	HEP3	HEP4
Metabolites
Gamma-Aminobutyric acid	5.6192e+07	7.12554e+07	1.71089e+08	1.46122e+08	2.66893e+07	9.84889e+07	1.10831e+08	1.3641e+08	1.33657e+08	1.52762e+08	1.56933e+08	1.27868e+08
L-Serine	6.50011e+07	9.54851e+07	1.10996e+08	1.01899e+08	6.98913e+07	4.84013e+07	2.64695e+07	6.99115e+07	7.76216e+07	1.06776e+08	1.08474e+08	9.04883e+07
Taurine	1.37265e+08	4.29477e+07	6.48806e+07	3.25596e+07	14922611	1.43271e+08	1.31657e+07	1.91881e+07	2.98908e+07	2.10182e+07	7.12016e+06	1.09069e+07
L-Leucine	2.23076e+07	1.92937e+07	2.24703e+07	3.16805e+07	2.55396e+07	3.35047e+07	2.82864e+07	2.92692e+07	6.00608e+06	1.22931e+07	1.34068e+07	9.85428e+06
L-Aspartic acid	1.65491e+06	1.91139e+06	7.26891e+06	3.8671e+06	1.45174e+06	3.31719e+06	992195	2.73369e+06	2.22249e+06	2.85284e+06	2.07327e+06	1.06836e+06
Urocanic acid	3.03354e+07	2.54724e+07	1.90121e+07	2.52749e+07	2.12106e+07	2.41562e+07	8.58206e+06	2.61311e+07	1.71316e+07	1.53213e+07	1.08841e+07	8.88803e+06
L-Glutamine	9.40512e+06	1.62097e+07	1.11173e+08	2.96733e+07	6.89511e+06	2.59645e+07	1.97622e+07	2.48005e+07	8.47722e+07	1.47126e+08	1.31645e+08	5.89744e+07
L-Glutamic acid	3.42925e+07	5.20154e+07	2.50366e+08	1.24832e+08	1.39271e+07	1.2533e+08	9.77177e+07	1.26071e+08	9.96887e+07	1.30847e+08	1.62035e+08	9.23462e+07
L-Methionine	2.87107e+08	3.73401e+08	1518817417	1175910606	122199238	619978141	8.13858e+08	9.26514e+08	1152907653	1434462205	1556213749	1011639884
Guanine	1.57863e+07	2.20974e+07	1.6007e+08	1.30257e+08	8.4691e+06	4.97532e+07	6.40208e+07	8.02149e+07	1.28165e+08	1.46145e+08	1.37328e+08	9.97452e+07
L-Histidine	8.11229e+06	1.19784e+07	1.39025e+08	2.00096e+07	5.10461e+06	5.9904e+06	8.63949e+06	7.66179e+06	6.94383e+06	4.18238e+07	1.30221e+07	1.39199e+07
Tryptamine	4.41794e+06	9.11556e+06	9.56388e+06	2.70581e+06	250542	3.88126e+06	259687	5.15404e+06	7.19568e+06	2.67778e+06	5.66428e+06	2.65831e+06
Phenylpyruvic acid	2.43788e+06	3.22409e+06	6.40522e+06	5.01899e+06	235636	6375705	1.51698e+07	5.77e+06	4.25218e+06	4.32881e+06	9.37716e+06	4.81306e+06
L-Phenylalanine	1906203568	2462262940	7229602217	5876891110	881720854	3634761140	4021045674	5310322244	5432682233	6360962898	6622077951	4933060548
2-Isopropylmalic acid	4.72473e+06	3.91717e+06	4.4189e+06	4.7396e+06	3.35208e+06	6.7006e+06	6.25804e+06	4.88527e+06	5.21563e+06	5.09185e+06	5.92515e+06	5.33454e+06
L-Arginine	1.22039e+07	1.14631e+07	9.0062e+07	4.50764e+07	2.66914e+06	8.2034e+06	6.77394e+06	9.61736e+06	3.37153e+07	7.02329e+07	4.64139e+07	2.90401e+07
L-Tyrosine	5.94803e+08	7.40316e+08	2576629017	1766160686	2.6443e+08	9.80936e+08	1151528435	1502087619	1703468292	2092220179	2095124668	1372379355
Glucuronic acid	3.56993e+06	5.32634e+06	4.13684e+06	3.04838e+06	2.20239e+06	5.09281e+06	3.00042e+06	3.73016e+06	9.06458e+06	6.08542e+06	4.63748e+06	2.86363e+06
L-Dopa	3.89617e+06	8.63165e+06	1.27204e+07	1.34005e+07	3.75594e+06	9.98175e+06	4.40503e+06	1.83834e+07	5.41764e+06	3.68735e+06	7.17351e+06	6.20389e+06
L-Tryptophan	1.83438e+08	2.23719e+08	1290786780	5.40384e+08	7.8908e+07	2.79685e+08	1.66024e+08	390421156	4.90116e+08	7.78417e+08	3.74565e+08	3.06698e+08
Palmitic acid	5.65468e+07	9.10354e+06	2.11802e+07	8.73182e+06	3.55466e+07	7.27042e+06	6.66196e+06	3.50727e+07	1.67935e+07	6.6864e+06	2.88758e+07	1.77128e+07
Deoxycholic acid	5.05466e+06	4.22968e+06	3.54724e+06	6.21738e+06	4.92919e+06	1.01571e+07	6.38679e+06	6.46058e+06	1.01229e+07	6.05527e+06	7.20453e+06	5.86953e+06
Chenodeoxycholic acid	10122641513	12140143614	6982722073	13081536868	11470852036	14024296008	10668163595	12623201522	16607585334	11538506233	12503400044	13057097026
Cholic acid	1.0955e+08	1.93137e+08	5.63038e+07	1.53631e+08	1.89882e+08	2.4004e+08	1.6553e+08	1.27138e+08	211187286	1.73783e+08	1.17968e+08	9.76916e+07
Cholesterol Sulfate	9.0692e+06	2.5632e+06	4.7092e+06	3.82954e+06	2.69627e+06	9.61673e+06	9.03873e+06	5.47041e+06	4.59428e+06	5.13767e+06	8.06933e+06	5.64364e+06
Glycocholic acid	3.49207e+06	8.84977e+06	1.13157e+07	1.29705e+07	264870	7257530	419149	7.38123e+06	3.95299e+06	6.86059e+06	1.26961e+06	1.78796e+06
Taurocholic acid	2.09911e+07	2.44569e+07	1.8577e+07	2.03815e+07	1.38477e+07	1.64469e+07	3.49643e+06	1.67711e+07	2.64291e+07	1.52731e+07	1.86845e+07	3.08721e+07
Gut microbiota
Oscillibacter	0.0182524	0.0127203	0.00993459	0.0180354	0.019638	0.0209423	0.00993459	0.0127203	0.00548069	0.0124433	0.00805816	0.0180354
Mailhella	0.0049364	0.00598984	0.0102647	0.0124233	0.00707117	0.0122778	0.0102647	0.00598984	0.00332415	0.0215267	0.00319729	0.0124233
Anaerotruncus	0.00600099	0.0052471	0.00457167	0.00756007	0.00545962	0.00662706	0.00457167	0.0052471	0.00166417	0.00332941	0.00346317	0.00756007
Eubacterium	0.00575923	0.00412732	0.00329226	0.00507657	0.00632431	0.0072604	0.00329226	0.00412732	0.00185082	0.00349433	0.00217226	0.00507657
Bilophila	0.00240075	0.00285485	0.00497375	0.00586288	0.00331016	0.00575508	0.00497375	0.00285485	0.00202174	0.0102214	0.00151698	0.00586288
Flavonifractor	0.00529876	0.00388343	0.00285023	0.00545768	0.00513664	0.00588204	0.00285023	0.00388343	0.00267654	0.00319438	0.00286941	0.00545768
Ruminococcus	0.00184989	0.00145503	0.00108478	0.00165493	0.00144626	0.00178242	0.00108478	0.00145503	0.000978238	0.00132722	0.000943789	0.00165493
Gammaretrovirus	0.000790322	0.00144633	0.00118027	0.001061	0.00185777	0.00153037	0.00118027	0.00144633	4.84e-05	0.00109903	0.000660731	0.001061
Intracisternal A-particles	0.000578592	0.000997135	0.000850881	0.000781938	0.00131567	0.00112742	0.000850881	0.000997135	3.28e-05	0.000811298	0.000476862	0.000781938
Betaretrovirus	0.000455316	0.000783201	0.000670606	0.000595497	0.00104758	0.000826696	0.000670606	0.000783201	2.25e-05	0.000618819	0.000389611	0.000595497
Angelakisella	0.000394555	0.000511662	0.000368163	0.00114507	0.00057134	0.00104972	0.000368163	0.000511662	0.000143947	0.000227436	0.000211174	0.00114507
Lawsonia	0.000336829	0.000412914	0.000699448	0.000834821	0.000497967	0.000846062	0.000699448	0.000412914	0.000230576	0.00144668	0.000216342	0.000834821
Allobaculum	7.97e-05	0.000578243	0.000548287	0.000441576	0.000691726	0.00108286	0.000548287	0.000578243	0.00022144	0.000436795	0.000110735	0.000441576
Butyricicoccus	0.000530056	0.000519532	0.000345779	0.000784311	0.000611368	0.000695954	0.000345779	0.000519532	0.00020451	0.000368294	0.000398956	0.000784311
Anaerotignum	0.000493119	0.000373221	0.000289696	0.000631368	0.000337245	0.000762288	0.000289696	0.000373221	0.000202176	0.000268744	0.000229171	0.000631368
Acutalibacter	0.000341205	0.000373205	0.000254536	0.000413025	0.000671546	0.000608861	0.000254536	0.000373205	0.000126222	0.000246044	0.000256367	0.000413025
Dorea	0.00346769	0.00279101	0.00230389	0.00275253	0.00234638	0.00267545	0.00230389	0.00279101	0.00105859	0.00216894	0.00145813	0.00275253
Akkermansia	0.00442383	0.00327715	0.0094513	0.00110622	0.00181969	0.0014452	0.0094513	0.00327715	0.00537987	0.0110862	0.00819543	0.00110622
Butyricimonas	0.00140426	0.000558937	0.000447465	0.000536566	0.000485846	0.000243326	0.000447465	0.000558937	0.00245369	0.000386163	0.00227582	0.000536566
Paraprevotella	0.00156124	0.000298022	0.000174641	0.000253198	0.000287622	9.79e-05	0.000174641	0.000298022	0.00185669	0.000152106	0.0026718	0.000253198
Mucinivorans	0.000252408	2.61e-05	1.41e-05	1.69e-05	1.3e-05	8.03e-06	1.41e-05	2.61e-05	0.000636676	9.19e-06	0.00050244	1.69e-05
